# Supplementary material for: Regulated IRE1α-dependent decay (RIDD)-mediated reprograming of lipid metabolism in cancer
Source: Nat Commun. 2022 May 6;13:2493. doi: 10.1038/s41467-022-30159-0 (PMC9076827; doi:10.1038/s41467-022-30159-0)
Supplement: Supplementary file 3 — Supplementary Data 1 [file 41467_2022_30159_MOESM3_ESM.xlsx]

## Sheet: summary
	Supplementary Data 1
	Mass spectrometry based metabolomic profiling experiment performed at metaSysX
	Contains non-normalized intensities of annotated detected features.
	2 biological groups: DMSO, MKC8866
	3 time points: 24, 48, 72 hours
	Measurements for 619 unique features, divided as follows:
	Lipid class	number of features
	Ceramide	41
	Diacylglycerol	20
	Fatty Acid	22
	GlucoCeramide	2
	Lyso Phosphatidylcholine	34
	Lyso Phosphatidylethanolamine	6
	Monogalactosyldiacylglycerol	2
	Phosphatidylcholine	145
	Phosphatidylethanolamine	32
	Phosphatidylglycerol	19
	Phosphatidylinositol	14
	Sphyngomyelin	40
	Triacylglyceride	242

## Sheet: sample info
Sample_ID	Msrt_Day	Msrt_Order	Msrt_Date	Msrt_Time	Group	Organism	Cell_Line	Cell_Number	Time_point	Treatment	replicate
R1_24D	2	41	2018-07-25	13:41:00	DMSO_24	Human Breast Cancer Cell line	MDA_MB_231	6000000	24 hour	20 μM DMSO	1
R2_24D	2	57	2018-07-26	04:30:00	DMSO_24	Human Breast Cancer Cell line	MDA_MB_231	22500000	24 hour	20 μM DMSO	2
R3_24D	2	52	2018-07-26	00:23:00	DMSO_24	Human Breast Cancer Cell line	MDA_MB_231	17500000	24 hour	20 μM DMSO	3
R5_24D	1	33	2018-07-25	02:58:00	DMSO_24	Human Breast Cancer Cell line	MDA_MB_231	28000000	24 hour	20 μM DMSO	5
R6_24D	1	2	2018-07-23	20:29:00	DMSO_24	Human Breast Cancer Cell line	MDA_MB_231	28000000	24 hour	20 μM DMSO	6
R1_24M	2	54	2018-07-26	02:02:00	MKC8866_24	Human Breast Cancer Cell line	MDA_MB_231	6000000	24 hour	20 μM MKC8866	1
R2_24M	1	7	2018-07-24	00:36:00	MKC8866_24	Human Breast Cancer Cell line	MDA_MB_231	22500000	24 hour	20 μM MKC8866	2
R3_24M	1	9	2018-07-24	02:15:00	MKC8866_24	Human Breast Cancer Cell line	MDA_MB_231	17500000	24 hour	20 μM MKC8866	3
R5_24M	1	18	2018-07-24	11:19:00	MKC8866_24	Human Breast Cancer Cell line	MDA_MB_231	28000000	24 hour	20 μM MKC8866	5
R6_24M	1	39	2018-07-25	07:55:00	MKC8866_24	Human Breast Cancer Cell line	MDA_MB_231	28000000	24 hour	20 μM MKC8866	6
R1_48D	1	23	2018-07-24	17:05:00	DMSO_48	Human Breast Cancer Cell line	MDA_MB_231	8000000	48 hour	20 μM DMSO	1
R2_48D	2	43	2018-07-25	15:20:00	DMSO_48	Human Breast Cancer Cell line	MDA_MB_231	34500000	48 hour	20 μM DMSO	2
R3_48D	1	26	2018-07-24	19:33:00	DMSO_48	Human Breast Cancer Cell line	MDA_MB_231	36000000	48 hour	20 μM DMSO	3
R5_48D	1	10	2018-07-24	03:05:00	DMSO_48	Human Breast Cancer Cell line	MDA_MB_231	41000000	48 hour	20 μM DMSO	5
R6_48D	2	49	2018-07-25	20:16:00	DMSO_48	Human Breast Cancer Cell line	MDA_MB_231	37000000	48 hour	20 μM DMSO	6
R1_48M	1	36	2018-07-25	05:26:00	MKC8866_48	Human Breast Cancer Cell line	MDA_MB_231	7400000	48 hour	20 μM MKC8866	1
R2_48M	2	58	2018-07-26	05:20:00	MKC8866_48	Human Breast Cancer Cell line	MDA_MB_231	31500000	48 hour	20 μM MKC8866	2
R3_48M	1	24	2018-07-24	17:54:00	MKC8866_48	Human Breast Cancer Cell line	MDA_MB_231	36000000	48 hour	20 μM MKC8866	3
R5_48M	2	60	2018-07-26	06:59:00	MKC8866_48	Human Breast Cancer Cell line	MDA_MB_231	41000000	48 hour	20 μM MKC8866	5
R6_48M	1	17	2018-07-24	10:30:00	MKC8866_48	Human Breast Cancer Cell line	MDA_MB_231	37000000	48 hour	20 μM MKC8866	6
R1_72D	1	32	2018-07-25	02:09:00	DMSO_72	Human Breast Cancer Cell line	MDA_MB_231	11400000	72 hour	20 μM DMSO	1
R2_72D	1	13	2018-07-24	07:12:00	DMSO_72	Human Breast Cancer Cell line	MDA_MB_231	45000000	72 hour	20 μM DMSO	2
R3_72D	1	22	2018-07-24	16:16:00	DMSO_72	Human Breast Cancer Cell line	MDA_MB_231	37500000	72 hour	20 μM DMSO	3
R5_72D	2	48	2018-07-25	19:27:00	DMSO_72	Human Breast Cancer Cell line	MDA_MB_231	62500000	72 hour	20 μM DMSO	5
R6_72D	2	47	2018-07-25	18:37:00	DMSO_72	Human Breast Cancer Cell line	MDA_MB_231	50000000	72 hour	20 μM DMSO	6
R1_72M	1	29	2018-07-24	22:02:00	MKC8866_72	Human Breast Cancer Cell line	MDA_MB_231	11400000	72 hour	20 μM MKC8866	1
R2_72M	2	56	2018-07-26	03:41:00	MKC8866_72	Human Breast Cancer Cell line	MDA_MB_231	45000000	72 hour	20 μM MKC8866	2
R3_72M	1	34	2018-07-25	03:48:00	MKC8866_72	Human Breast Cancer Cell line	MDA_MB_231	43700000	72 hour	20 μM MKC8866	3
R5_72M	1	40	2018-07-25	08:44:00	MKC8866_72	Human Breast Cancer Cell line	MDA_MB_231	53000000	72 hour	20 μM MKC8866	5
R6_72M	1	8	2018-07-24	01:26:00	MKC8866_72	Human Breast Cancer Cell line	MDA_MB_231	50000000	72 hour	20 μM MKC8866	6

## Sheet: MS measurements
Peak_ID	Compound_Name	mz_mean	mz_diff_ppm	RT_diff	Adduct	Synonym	Chem_Sum_Formula	Exact_Mass	Lipid_Class	FA_composition	R1_24D	R2_24D	R3_24D	R5_24D	R6_24D	R1_24M	R2_24M	R3_24M	R5_24M	R6_24M	R1_48D	R2_48D	R3_48D	R5_48D	R6_48D	R1_48M	R2_48M	R3_48M	R5_48M	R6_48M	R1_72D	R2_72D	R3_72D	R5_72D	R6_72D	R1_72M	R2_72M	R3_72M	R5_72M	R6_72M
LN_000001	DAG 36:1	681.57	2.7292	-0.0073	[M+AcOH-H]-	NA	C39H74O5	622.554	Diacylglycerol	18:0/18:1 | 16:0/20:1	470037	2413188	1914423	3271794	758059	543048	1988954	3063453	2482512	2808860	1143105	4053499	5777358	4092699	5094956	966221	3192778	6209781	4967467	4578914	1768357	7265687	6850403	5920479	6317454	1504500	6844968	6210919	5454296	6488236
LN_000007	DAG 36:2	679.553	1.5042	0.0085	[M+AcOH-H]-	NA	C39H72O5	620.538	Diacylglycerol	18:1/18:1 | 16:0/20:2 | 18:0/18:2	141219	908437	628773	965961	1212028	179427	586929	1111161	780396	922839	325676	1293272	1586238	1146144	1621738	335613	906953	1785871	1826142	1748163	505235	1996428	1650444	1804984	2485262	444688	2061297	1500871	1740960	2232789
LN_000194	FA 17:1	267.233	-0.4232	-0.0079	[M-H]-	NA	C17H32O2	268.24	Fatty Acid	NA	80601	766749	519165	604360	329734	111727	548414	974447	465275	407410	160227	874376	1610946	344121	377602	155918	565770	1629895	639986	334623	248400	1668515	1655751	403725	545260	267577	1258671	1410954	399682	316770
LN_000200	FA 19:1	295.264	0.6114	-0.0248	[M-H]-	NA	C19H36O2	296.272	Fatty Acid	NA	143732	1250258	888833	1223669	680341	175967	931267	1516090	890031	686114	281090	1298663	2473835	735512	687987	254653	1004352	2519820	1107103	705021	434155	2461326	2375410	983560	948074	452833	2213486	2136183	894798	725143
LN_000206	FA 23:0	353.342	-0.4586	-0.0463	[M-H]-	Tricosanoic acid	C23H46O2	354.35	Fatty Acid	NA	123137	410526	273580	490124	624085	157695	304997	473624	425492	493062	141780	434150	704703	652954	818116	169133	377641	903651	816289	902945	204578	704826	936836	973590	807968	267462	711443	969838	1019991	1137457
LN_000212	FA 25:0	381.374	-2.3226	-0.0241	[M-H]-	Pentacosanoic acid	C25H50O2	382.381	Fatty Acid	NA	60296	235393	176429	244749	247603	72261.2	199653	287914	239800	161017	97790	251379	436031	327991	313280	103635	239480	457045	427979	326312	133662	403124	531797	382769	316300	154442	380132	450527	407324	400682
LN_000218	FA 25:1	379.358	-0.4717	-0.0239	[M-H]-	NA	C25H48O2	380.365	Fatty Acid	NA	84583	497384	326132	714198	695806	94672	348268	535860	543260	574434	197116	568077	1104739	791733	711789	201154	464773	1136754	929482	814873	246754	733144	1092952	755478	487206	276942	774889	989078	795504	780800
LN_000224	FA 26:0	395.389	-1.024	-0.0225	[M-H]-	Hexacosanoic acid	C26H52O2	396.397	Fatty Acid	NA	732023	2694658	2029000	3567922	3766776	827745	2812628	3417033	3061727	2736033	1355994	4235572	8412525	6822737	5606054	1343545	4115027	8318331	6960590	6499581	2025043	9979029	12014676	8466550	6257102	2193083	8158218	9544578	9039021	9007932
LN_000230	FA 26:1	393.374	-0.7611	-0.012	[M-H]-	NA	C26H50O2	394.381	Fatty Acid	NA	384753	2010866	1366061	3064008	2392912	415754	1643873	1944791	2298037	2106515	783903	2397405	4209749	3560938	3179087	739369	1987218	3712580	4586696	3059575	1053285	3069558	4105673	3616382	2157716	1026138	3659311	3984150	3470576	3376116
LN_000254	LysoPE 18:1	478.295	1.2761	-0.0045	[M-H]-	NA	C23H46NO7P	479.301	Lyso Phosphatidylethanolamine	NA	67188	184197	116609	84983	153423	76829	103920	240735	52297.1	163143	98335	191383	395224	70093	276570	71424	150152	396326	129468	230422	175906	325990	595305	368600	148025	134883	665856	519144	287661	422712
LN_000259	MGDG 32:0	789.574	-0.4406	0.0352	[M+AcOH-H]-	NA	C41H78O10	730.559	Monogalactosyldiacylglycerol	NA	140698	262617	212279	451049	528134	150993	242476	328572	303024	408174	223283	275630	404245	443211	634872	216500	308514	457088	413491	687300	284040	546873	675289	856087	510148	230477	729493	526049	828040	976444
LN_000301	MGDG 34:1	815.589	-0.0397	-0.0146	[M+AcOH-H]-	NA	C43H80O10	756.575	Monogalactosyldiacylglycerol	NA	67288.5	229259	191657	412070	409433	66390	193160	252428	227528	427371	124723	290374	454018	251768	524398	106464	268898	410709	282054	509239	163872	346721	463824	610281	319687	149556	589563	549547	457807	564112
LN_000764	PG 34:1	747.518	0.3101	0.0434	[M-H]-	NA	C40H77O10P	748.525	Phosphatidylglycerol	NA	1830574	5396671	3600751	6229172	1918558	1813845	3556313	4433928	3828710	6807035	2452237	3574151	6808994	3255898	9065953	1529819	3130317	6021634	4155104	6935959	2711182	2653099	8145035	10694733	2763088	1990508	8624517	6528687	6842338	6046897
LN_000788	PG 36:1	775.549	0.2788	0.0491	[M-H]-	NA	C42H81O10P	776.557	Phosphatidylglycerol	18:0/18:1	1168484	2811988	1866021	2958337	2581574	1038821	1963057	2224458	1791475	3114052	1263327	1628796	3096081	2274917	4277536	756556	1628766	3048372	2394623	2708677	1503696	1255535	3558637	5613402	955396	906205	3421315	3476624	3972425	4153088
LN_001333	SM 34:0	763.598	1.5022	-0.011	[M+AcOH-H]-	NA	C39H81N2O6P	704.583	Sphyngomyelin	NA	1776924	4375486	3647956	6147513	7856868	1740376	3505383	4903290	4203421	6384340	3082561	6545735	7147920	5805876	9282434	1949859	4506766	6040406	4636996	7910516	4765460	6543815	7667181	8024739	5327523	2397527	6170886	5874653	7018111	9434374
LN_001477	DAG 34:1	653.537	0.9095	-0.0027	[M+AcOH-H]-	NA	C37H70O5	594.522	Diacylglycerol	16:0/18:1	337409	1587443	1269508	1853894	2672659	378490	1055846	1978150	1702664	2401453	605784	2343260	2631440	2378112	3240757	545500	1746997	3531085	3369830	3384211	922367	3754868	3420230	3589521	4971091	907855	3357026	3232992	3849663	4222324
LN_001483	DAG 34:2	651.521	0.4381	0.0093	[M+AcOH-H]-	NA	C37H68O5	592.507	Diacylglycerol	16:0/18:2 | 16:1/18:1	65633.1	257002	178254	255798	371341	81646.9	168047	289485	199648	359584	82746	288149	390879	256580	396950	69317	217341	345539	403078	362001	116628	343280	394798	378650	393953	127702	334922	323291	259165	322318
LN_001543	DAG 42:1	765.662	-0.0366	-0.0011	[M+AcOH-H]-	NA	C45H86O5	706.648	Diacylglycerol	NA	82034	519506	341247	563070	544619	109326	363113	593307	360853	502984	185809	687773	1300214	640140	1144622	162613	541987	1348464	990945	882791	262570	527075	1135954	870678	716893	244574	925029	1272099	1000386	1002808
LN_002606	Gondoic Acid (FA 20:1)	309.28	-0.2166	-0.0174	[M-H]-	(11Z)-Eicosenoic acid|11-Eicosenoic acid|Eicosenoic acid|(Z)-Eicos-11-enoic acid	C20H38O2	310.287	Fatty Acid	NA	651470	4672374	3093170	5355254	3261388	715827	3326838	5580320	3820531	3084563	1139689	4964545	9109340	3218081	3455943	970402	3974120	8792583	5153506	3471121	1678755	9344619	8527364	4661945	4179093	1615212	8559867	8248351	3817592	3645769
LN_002612	FA 20:3	305.249	-1.0532	0.0172	[M-H]-	Eicosatrienoic acid|11,14,17-Eicosatrienoic acid|(Z,Z,Z)-Eicosa-11,14,17-trienoic acid	C20H34O2	306.256	Fatty Acid	NA	446912	2213640	1916745	1040870	541102	547503	1768736	2644351	865369	636290	635015	1370039	2595195	383388	629391	481032	958701	2832392	745767	581052	490959	1601823	1743305	427346	730211	519401	1284551	1794213	484965	461119
LN_002618	FA 20:5	301.217	-0.7181	0.0062	[M-H]-	(5Z,8Z,11Z,14Z,17Z)-Eicosapentaenoate|(5Z,8Z,11Z,14Z,17Z)-Eicosapentaenoic acid|Eicosapentaenoic acid	C20H30O2	302.225	Fatty Acid	NA	1100972	5289109	4513970	1847574	1000767	1411893	4113073	7067761	1817981	1372293	1424983	3622650	7451330	877571	1508435	1137233	2363707	7815443	1913706	1313474	1252064	3678882	4891187	841845	1721908	1388215	2995138	4829742	880023	1030531
LN_003560	Erucic acid (FA 22:1)	337.311	0.426	-0.0457	[M-H]-	(13Z)-Docosenoic acid|cis-13-Docosenoic acid|(Z)-Docos-13-enoic acid	C22H42O2	338.318	Fatty Acid	NA	207323	991516	654371	1166096	1080327	233405	655239	1043809	871307	1075974	324245	880350	1341229	754650	990056	324127	671511	1441229	1053055	1144905	385603	1030531	1352733	917440	752753	447560	1248556	1204480	795821	989994
LN_003716	FA 17:0	269.249	-0.3215	-0.0066	[M-H]-	Heptadecanoic acid	C17H34O2	270.256	Fatty Acid	NA	163481	1062548	802264	820300	621770	206065	819443	1349208	723968	641083	272457	1276934	2299982	647432	741899	275848	958105	2271066	937377	700082	523216	2234707	2222517	1087904	946103	496123	1950351	2129703	930559	839937
LN_003908	Lignoceric acid (FA 24:0)	367.358	-2.2533	-0.0305	[M-H]-	Tetracosanoic acid	C24H48O2	368.365	Fatty Acid	NA	2041238	5267355	3587864	5714545	7126458	2508805	4755363	6669345	5709437	5496262	2717043	5493914	9161450	7927096	7328746	3125065	4962389	10875768	8487698	9586288	3512805	8910769	10583975	7465294	6647836	4225533	7384257	9614845	8962746	9410452
LN_003914	Linoleic acid (FA 18:2)	279.233	0.4449	0.0052	[M-H]-	(9Z,12Z)-Octadecadienoic acid|9-cis,12-cis-Octadecadienoate|9-cis,12-cis-Octadecadienoic acid|Linoleate|(Z,Z)-Octadeca-9,12-dienoic acid	C18H32O2	280.24	Fatty Acid	NA	543190	2679575	2066053	1915532	957005	940965	2287080	3425397	1473517	1151107	698229	2220204	5213817	894811	1090847	623557	1494417	4922307	1889780	987454	756239	3932442	5027808	1225081	1216304	791304	2995121	3445443	876723	788211
LN_004286	FA 19:0	297.28	0.2858	-0.0323	[M-H]-	Nonadecanoate|Nonadecanoic acid	C19H38O2	298.287	Fatty Acid	NA	58529.2	256531	177509	295263	271554	63841.7	202490	303870	239159	234847	92886	362377	487433	271556	339552	88741	278330	542036	301626	318290	153903	548343	516990	472253	329419	141257	467053	562133	420400	399658
LN_004316	Neoabietic acid (FA 18:1)	281.249	0.2407	-0.0044	[M-H]-	(9Z)-Octadecenoic acid|(Z)-Octadec-9-enoic acid|Oleic acid|Oleate	C18H34O2	282.256	Fatty Acid	NA	4465901	33948108	23633554	28182768	16331835	5749328	25640994	45252160	22045528	18839608	7384753	36306224	68656136	14642746	16500193	7212560	25142546	68561456	27434970	15543434	10817116	72873632	67349824	20135810	23315724	11446412	57209944	59162320	19551664	15565774
LN_004328	Palmitoleic acid (FA 16:1)	253.217	0.2764	-0.0162	[M-H]-	(9Z)-Hexadecenoic acid|cis-9-Hexadecenoic acid|(Z)-Hexadec-9-enoic acid	C16H30O2	254.225	Fatty Acid	NA	669156	499787	406928	309232	230066	786311	375651	705835	198384	277534	381734	460887	915765	189550	249481	573163	239662	797328	281333	201542	449907	994702	993838	426768	355097	492444	497777	597234	191547	229222
LN_004694	FA 22:6	327.233	-0.7875	0.0178	[M-H]-	(4Z,7Z,10Z,13Z,16Z,19Z)-Docosahexaenoic acid|4,7,10,13,16,19-Docosahexaenoic acid|Docosahexaenoic acid|(4Z,7Z,10Z,13Z,16Z,19Z)-Docosahexa-4,7,10,13,16,19-enoic acid	C22H32O2	328.24	Fatty Acid	NA	1228993	11520982	8925447	11893153	4385708	1572088	9314748	15340118	9257535	5782222	2264689	8236575	13767828	5221418	4409279	1898419	5393912	12963595	8609070	3600931	2343139	7463922	9258246	4772451	4341873	2632046	5948860	8257129	3703356	2388049
LN_004742	FA 20:2	307.264	-0.2626	0.0117	[M-H]-	(11Z,14Z)-Eicosa-11,14-dienoic acid|Eicosadienoic acid|11,14-Eicosadienoic acid|(Z,Z)-Eicosa-11,14-dienoic acid	C20H36O2	308.272	Fatty Acid	NA	169347	1640973	1229372	1324077	500817	228793	1271973	1927552	1037649	618885	342110	1273771	2322255	700569	659872	294270	898609	2243454	1162869	562053	392436	1635205	1853079	861924	804552	427081	1391198	1641772	767357	534682
LN_004838	Myristic acid (FA 14:0)	227.201	-0.343	-0.0005	[M-H]-	Tetradecanoate|Tetradecanoic acid	C14H28O2	228.209	Fatty Acid	NA	277033	261613	191314	283856	232579	154760	229153	310852	260838	219826	116407	321936	573970	288025	247475	120339	250553	637631	403384	254184	170299	824474	640793	372506	296153	181915	649901	561929	319230	216700
LN_004922	Palmitic acid (FA 16:0)	255.233	-0.1407	0.0014	[M-H]-	Hexadecanoic acid|Palmitate	C16H32O2	256.24	Fatty Acid	NA	5188388	12014928	8522436	12317786	9350197	6827790	9297612	20211786	12903026	8852071	5392464	14345892	25147922	9547194	11251360	5460466	9903335	26844426	19760626	12694591	10118831	30335188	29032674	16842966	12294166	8563146	23633658	23812332	12097718	10384095
LN_004958	Arachidic acid (FA 20:0)	311.296	-0.3497	-0.0542	[M-H]-	Eicosanoic acid	C20H40O2	312.303	Fatty Acid	NA	456826	1975069	1169165	2473854	754059	563797	746327	764558	1945082	1992576	790109	2413350	4215035	2115323	2686941	786932	2018562	4386511	2997248	3072008	1120961	3709251	4550982	3220975	2192899	1143820	3737892	4479980	2872858	769015
LN_005041	Cer(d18:1/18:0)	624.558	0.3535	-0.0232	[M+AcOH-H]-	N-stearoyl-D-erythro-sphingosine|N-(octadecanoyl)-sphing-4-enine|C18 Ceramide (d18:1/18:0)|N-(Octadecanoyl)-ceramide|N-(Stearoyl)-ceramide	C36H71NO3	565.543	Ceramide	NA	15491846	27092468	15890106	36833200	59985160	13857377	14948907	31288258	34177544	50355816	18295544	33835112	23216196	39376592	55644640	14147826	31547092	21850204	35795588	44866956	23496406	52582540	30642284	37654684	46278660	16064714	36398680	23914844	36822224	47828248
LN_005047	Cer(d18:1/18:1(9Z))	622.542	-0.2534	-0.0462	[M+AcOH-H]-	C18:1 Cer|N-(9Z-Octadecenoyl)-ceramide|N-(Oleoyl)-ceramide|N-Oleoyl-sphingosine|N-(9Z-Octadecenoyl)-sphing-4-enine	C36H69NO3	563.528	Ceramide	NA	2073948	3589256	2067400	6193282	10165182	2056796	1932443	4238979	4927375	7839441	2704718	7186254	3864913	5973517	9530580	2029312	6199145	3921811	6416263	9136295	3923875	13381488	6040422	8455842	9537678	2805392	11914361	4489069	7529137	9389792
LN_005077	Cer(d18:1/16:0)	596.527	0.6457	-0.0102	[M+AcOH-H]-	N-palmitoyl-D-erythro-sphingosine|N-(hexadecanoyl)-sphing-4-enine|C16 Ceramide (d18:1/16:0)|N-(Hexadecanoyl)-ceramide|N-(Palmitoyl)-ceramide|N-Palmitoyl-sphingosine|N-(Hexadecanoyl)-sphing-4-enine	C34H67NO3	537.512	Ceramide	NA	58862532	95794464	66186040	150185328	221402049	60605064	62350740	120690624	120733120	180956688	83034032	141442016	107535864	144956656	185465712	62613856	127955176	98908824	144018464	192080721	93441552	213461552	130047768	141464976	182549264	77907528	186828816	112285048	141503152	203796641
LN_14159	PG 35:1	761.534	NA	NA	[M-H]-	NA	C41H79O10P	762.541	Phosphatidylglycerol	17:0/18:1 | 16:0/19:1	133881	310707	228463	423830	451000	149108	271740	473533	229585	322234	185420	194846	525736	229381	368883	115155	240465	505018	276480	481886	195307	120831	410188	405524	125028	179170	322042	353716	282576	396954
LN_14826	PG 38:6	793.503	NA	NA	[M-H]-	NA	C44H75O10P	794.51	Phosphatidylglycerol	16:0/22:6	287684	1097693	636608	1590543	1598250	309638	693263	1156381	847976	1635099	302021	869019	2738214	1190000	3318729	296378	962694	2611757	1738798	2955740	494574	1840335	4497665	5634196	1581907	377473	4260708	3438926	3966326	3964272
LN_14862	PG 38:5	795.519	NA	NA	[M-H]-	NA	C44H77O10P	796.525	Phosphatidylglycerol	16:0/22:5 | 18:1/20:4 | 18:2/20:3	183797	470340	294474	370160	802160	193992	455654	741080	297156	495233	199512	236499	1041722	423851	865606	168253	379487	1009867	570982	954833	263508	551118	1071785	1215061	258071	265888	1126056	1065041	817602	1267382
LN_15402	PG 40:7	819.52	NA	NA	[M-H]-	NA	C46H77O10P	820.525	Phosphatidylglycerol	18:2/22:5	108414	374567	272425	254480	255220	108104	253350	350726	141088	283644	136993	162164	422580	137697	339588	116488	164496	490299	204573	301360	117902	96039	308608	242086	95623	101058	214371	329635	215790	251998
LN_15403	PG 40:7	819.518	NA	NA	[M-H]-	NA	C46H77O10P	820.525	Phosphatidylglycerol	18:1/22:6	4333786	15363908	11029705	14640407	20854382	4481920	11824801	19868892	12767611	19194972	5601626	9640390	28422380	10068461	24351386	5239288	13540417	30290154	19000400	26945988	8150554	13391226	34020136	34466964	9835168	7670786	41177984	31611074	24126500	22874516
LN_15492	PG 40:6	821.536	NA	NA	[M-H]-	NA	C46H79O10P	822.541	Phosphatidylglycerol	18:1/22:5	308092	983065	622101	1117246	1705671	289479	807486	1327558	617788	1282195	352086	597635	2043657	812774	1368486	356786	670112	2242312	798861	1751198	436187	738222	2082493	1662720	493008	345598	1399312	1825973	1326711	2076945
LN_15493	PG 40:6	821.534	NA	NA	[M-H]-	NA	C46H79O10P	822.541	Phosphatidylglycerol	18:0/22:6 | 18:1/22:5	559156	2592312	1266889	2790124	3236752	555914	1303192	2484326	1463727	3308754	748403	1865866	5810115	2418373	5854533	630406	2060501	5843642	3325173	5143638	1236053	3054965	7041823	8063038	2373016	961074	7726722	7237472	5922659	6409199
LN_15887	PG 42:11	839.488	NA	NA	[M-H]-	NA	C48H73O10P	840.494	Phosphatidylglycerol	20:5/22:6	380288	1300468	917258	1093159	946257	359627	841498	1133514	616950	1056504	473995	593300	1411560	545413	1181096	447172	615498	1666534	860584	1134205	460134	315515	1041088	764968	329607	446616	753190	1064079	734285	902605
LN_15953	PG 42:10	841.503	NA	NA	[M-H]-	NA	C48H75O10P	842.51	Phosphatidylglycerol	20:4/22:6	1549243	3976802	3035707	3172634	2796188	1598869	3031564	3456497	1561789	3226552	1576276	1505171	3706282	1344735	3285946	1508493	1462812	4380490	2285352	3070521	970992	784264	2693018	2262023	851068	939927	1691771	2815698	1967470	2332740
LN_16001	PG 42:9	843.519	NA	NA	[M-H]-	NA	C48H77O10P	844.525	Phosphatidylglycerol	20:3/22:6 | 20:4/22:5	379963	900039	600761	623769	464265	355470	538357	652998	287618	523830	415537	306362	521388	239864	532985	371934	336766	670130	330311	555227	308472	237065	609085	591493	211792	243289	367766	553359	476472	573528
LN_16002	PG 42:9	843.518	NA	NA	[M-H]-	NA	C48H77O10P	844.525	Phosphatidylglycerol	20:3/22:6 | 20:4/22:5	77351	306167	296479	653537	704950	76194	457099	589917	422582	771209	212956	235224	626216	289268	515567	188992	158491	746798	232842	488493	144205	170541	560954	382894	195139	121551	313942	502126	443283	396752
LN_16292	PI 36:4	857.516	NA	NA	[M-H]-	NA	C45H79O13P	858.526	Phosphatidylinositol	16:0/20:4	824910	821602	435248	701270	623578	655482	613490	804015	679333	620583	697940	814124	499194	853799	572926	490344	742489	423451	809389	542720	760207	519667	493832	1014690	482000	508462	792618	417108	715567	511618
LN_16363	PI 36:2	861.551	NA	NA	[M-H]-	NA	C45H83O13P	862.557	Phosphatidylinositol	18:1/18:1 | 18:0/18:2	718960	183723	200114	244754	159222	572009	264401	280903	516883	221468	695243	505196	119305	443426	174511	403578	179340	129870	176094	177820	580854	336840	188188	166505	185375	497912	160910	152637	147418	248469
LN_16395	PI 36:1	863.566	NA	NA	[M-H]-	NA	C45H85O13P	864.573	Phosphatidylinositol	18:0/18:1	793885	149390	89876	162575	207352	98443.4	220079	243764	418872	114242	646779	422814	88775	694629	123763	497437	559818	94931	311677	160581	935003	638662	139284	272998	771912	746366	229806	103523	239565	206966
LN_16499	PG 44:11	867.52	NA	NA	[M-H]-	NA	C50H77O10P	868.525	Phosphatidylglycerol	22:5/22:6	3386818	18402122	13125270	18234932	16205826	3642557	11493050	16191108	9286773	19632708	5246172	9585078	24860410	9115947	21910884	5005968	9277791	29032850	14663076	19123184	5792358	5028756	17115014	13701038	6011609	5140334	12400850	17425392	13217860	13277642
LN_16500	PG 44:11	867.519	NA	NA	[M-H]-	NA	C50H77O10P	868.525	Phosphatidylglycerol	22:5/22:6	449071	2564776	1812340	2636285	2549987	489258	1769757	2463199	1526912	2840419	773589	1533548	4425894	1502229	3574888	731644	1366950	4548968	2340052	3112204	811492	868929	3296638	2664120	1125131	795300	2065796	3374460	2582718	2394794
LN_16547	PG 44:10	869.535	NA	NA	[M-H]-	NA	C50H79O10P	870.541	Phosphatidylglycerol	22:5/22:5	336263	1318338	911641	1020688	875754	383398	893250	1133573	522245	997774	471175	569855	1332782	504350	1219333	461317	540770	1555288	740318	1000254	413661	260520	789201	288787	295613	381634	683377	885390	242765	725114
LN_16548	PG 44:10	869.534	NA	NA	[M-H]-	NA	C50H79O10P	870.541	Phosphatidylglycerol	22:4/22:6 | 22:5/22:5	1794614	6300034	6155176	8180802	7540442	1896243	6536886	8753102	4947890	9520357	4092356	4490268	11816556	4166988	8259731	3637041	3477991	12813650	4873662	8240320	3114282	2587641	9972226	7972022	3144088	3119635	5759920	9631360	7105871	5833693
LN_16587	PI 37:4	871.532	NA	NA	[M-H]-	NA	C46H81O13P	872.541	Phosphatidylinositol	17:0/20:4	407365	366099	210887	281518	245608	344029	278161	358191	315318	238526	331141	380926	201592	345393	205891	236509	374577	204174	311532	216966	408828	207943	198204	257037	176027	296633	274218	177914	225118	170225
LN_16761	PI 38:5	883.535	NA	NA	[M-H]-	NA	C47H81O13P	884.541	Phosphatidylinositol	18:1/20:4	1005106	1501779	844401	1556717	1297142	755006	943441	1311944	1228415	1286585	918821	1299986	1245856	1482571	1354168	638241	1399492	1114639	1799333	1374412	1021384	611155	1072625	2014834	566602	762277	1326845	1012235	1357653	1182449
LN_16787	PI 38:4	885.551	NA	NA	[M-H]-	NA	C47H83O13P	886.557	Phosphatidylinositol	18:1/20:3	61006.5	94539	52697.9	125123	85556	45603.6	67439.7	94417	111532	101964	79197	171324	98399	141292	137308	52601.3	153555	85896	172300	115191	140706	111758	122270	250814	96309	101952	176110	105547	174253	107109
LN_16788	PI 38:4	885.55	NA	NA	[M-H]-	NA	C47H83O13P	886.557	Phosphatidylinositol	18:0/20:4	23001704	14503969	9275543	10484739	7958096	18527754	11372962	12918380	14534850	9860276	18627346	16677296	6359112	13838985	8325380	13523922	15084254	6141672	12067814	7981511	18529804	8866080	7193826	11232442	8966059	16939424	10806149	6095019	8358992	5756371
LN_16818	PI 38:3	887.566	NA	NA	[M-H]-	NA	C47H85O13P	888.573	Phosphatidylinositol	18:0/20:3	1687250	754478	478177	586197	688998	1364457	760561	949307	1131520	469303	1767979	1342354	393041	1278271	432617	1307072	1505396	428281	730138	572202	2339382	1162255	484327	776192	974367	1889894	826657	451714	594054	544706
LN_16819	PI 38:3	887.564	NA	NA	[M-H]-	NA	C47H85O13P	888.573	Phosphatidylinositol	18:0/20:3	516835	259873	115984	193820	198933	444524	166014	216069	368959	172501	509759	454979	119769	417472	151261	361960	581470	115852	317593	176853	746218	455681	176795	300314	503665	650670	324608	117477	215752	161101
LN_17077	PI 40:7	907.535	NA	NA	[M-H]-	NA	C49H81O13P	908.541	Phosphatidylinositol	18:1/22:6	47052.8	142345	61750	193774	225515	38328.4	88369	134849	157369	193714	78202	245907	265139	265738	295866	56272.6	254963	217668	267132	312082	190791	203078	312576	576582	158888	122748	389321	254256	327450	336336
LN_17105	PI 40:6	909.55	NA	NA	[M-H]-	NA	C49H83O13P	910.557	Phosphatidylinositol	18:1/22:5	101584	209584	107111	243523	259712	76052	125076	234407	216099	261202	159413	286668	275547	328714	303136	109254	312241	244028	335022	301434	272531	202441	269233	519104	183170	191797	402966	233826	308599	283299
LN_17106	PI 40:6	909.55	NA	NA	[M-H]-	NA	C49H83O13P	910.557	Phosphatidylinositol	18:0/22:6	940231	1321924	576573	1589937	1299378	698680	783277	1258885	1647790	1474221	1202462	2703997	1523582	2599227	2031173	840429	2613325	1474552	2278144	1705402	2547893	2053141	1749926	3335234	2007509	1773558	2848460	1509243	2252894	1854594
LN_17124	PI 40:5	911.565	NA	NA	[M-H]-	NA	C49H85O13P	912.573	Phosphatidylinositol	18:0/22:5	1661526	1690670	880880	1635826	1181601	1397936	1147544	1449348	1983054	1348669	2164326	2857679	1325982	2447854	1766514	1363522	2696833	1145260	2144636	1536074	3208963	1833961	1397708	2457136	1908998	2577179	2176982	1268304	1687322	1168611
LN_17146	PI 40:4	913.581	NA	NA	[M-H]-	NA	C49H87O13P	914.588	Phosphatidylinositol	18:0/22:4	1455260	643949	402245	509975	331577	1057238	488343	556663	847958	407761	1330969	1083901	382940	946836	457306	1004623	1135490	331420	725244	418171	1809947	815627	393112	629063	772864	1483587	639454	342639	470087	372548
LP_000433	LysoPC 18:1	522.355	-0.9366	-0.0193	[M+H]+	NA	C26H52NO7P	521.348	Lyso Phosphatidylcholine	NA	1191511	5530991	4092887	6116568	8045514	1156722	4007385	5543699	4253365	7911648	1957079	4931819	11140035	7927125	16815560	1696439	4671251	10423095	9159693	12924534	2448628	9887905	15839870	24066852	10252920	1863597	16972344	12816445	19130784	16823944
LP_000466	LysoPE 18:1	480.308	-0.1212	-0.0111	[M+H]+	NA	C23H46NO7P	479.301	Lyso Phosphatidylethanolamine	NA	123251	320159	209295	151906	252527	134538	206509	414806	81256	268308	182883	346572	656309	143533	466819	122859	292039	659673	221954	448074	334153	533596	953674	632002	250509	282200	1179877	871059	446760	806096
LP_000763	PC 32:1	732.551	0.0501 | -3.6929	-0.0027 | -0.0246	[M+H]+	NA	C40H78NO8P	731.547	Phosphatidylcholine	16:0/16:1	50514032	148167312	101528128	136427120	164222928	55523320	134854016	178252016	134211344	141397584	89101664	135564304	195590193	155583280	187770544	78281840	125778672	218427120	136337104	193342544	90926928	96010480	176317169	134446096	114579792	94102480	124558192	176511343	139663824	129182800
LP_000796	PC 34:2	758.567	-1.3942 | -2.9405	-0.0021 | -0.0171	[M+H]+	NA	C42H80NO8P	757.562	Phosphatidylcholine	16:0/18:2 | 16:1/18:1	58257876	163469936	136711840	217636272	271954625	56567176	151545776	200527488	159385888	229836977	90113040	162240064	266001760	190174064	235959056	86830952	145758464	278232576	204921840	241269360	106038792	191030992	237313200	211092320	144147536	95591320	206414512	232259905	193847537	245819167
LP_000807	PC 34:3	756.552	-0.7333	0.0067	[M+H]+	NA	C42H78NO8P	755.547	Phosphatidylcholine	16:1/18:2 | 16:2/18:1 | 16:0/18:3 | 14:0/20:3	2102698	6324452	4804038	6883814	6475984	2404122	5125584	6583808	5134075	7260552	3426778	5647640	8432942	5621551	6413560	3590258	4186442	8512156	5283058	6468994	2972813	6026058	6824836	6489622	4640056	3621146	6036088	7383286	4580860	4978378
LP_000851	PC 36:3	784.583	-1.547	0.028	[M+H]+	NA	C44H82NO8P	783.578	Phosphatidylcholine	18:1/18:2 | 16:0/20:3 | 16:1/20:2	15754132	30956816	34359176	53657712	71106704	17363868	29489688	46238816	35918432	57381040	13597512	51318880	86428928	48215008	73037712	12110040	44402336	100333056	55647520	63171136	23254352	34492800	60063520	39505616	24743944	24114016	41651728	66226336	32380400	41485392
LP_000895	PC 38:1	816.645	-0.4628	-0.0392	[M+H]+	NA	C46H90NO8P	815.64	Phosphatidylcholine	18:1/20:0 | 16:0/22:1 | 18:0/20:1	748433	3442228	2027655	5562933	7940301	936757	3074881	5080082	4305288	5805449	1842843	6139526	13381130	9861271	14966852	1440639	5115654	13811716	9343214	17144248	3430944	16483416	21227650	19217052	12494818	3049637	20065104	16379268	19418716	24914214
LP_000906	PC 38:2	814.63	-2.5413	-0.0516	[M+H]+	NA	C46H88NO8P	813.625	Phosphatidylcholine	18:1/20:1 | 18:0/20:2	8867554	46864360	29161670	60734272	79459504	10281170	38377736	56787584	44459840	64204068	19582236	49445312	82311376	68106912	91778832	16639910	45667276	84427328	63017552	88265056	29549128	65336172	86699288	77528384	50001448	25893204	71876912	80210016	72288896	102787184
LP_000961	PC 40:1	844.675	-2.868	-0.0446	[M+H]+	NA	C48H94NO8P	843.672	Phosphatidylcholine	18:0/22:1 | 16:0/24:1	187528	441152	336653	394122	409196	254897	332346	332321	346161	245339	297842	361366	528236	476626	781855	278404	474581	320616	692298	705734	401783	1858538	1877248	2429953	1641283	348279	2817570	1401548	2608968	2368942
LP_000983	PC 42:1	872.708	-1.6222	-0.0492	[M+H]+	NA	C50H98NO8P	871.703	Phosphatidylcholine	18:1/24:0 | 16:0/26:1	685806	2915120	2245621	3912939	5195470	792443	2432998	3408765	2701772	4035472	1399087	4032346	8953628	5784705	9617048	1311452	3433422	10376455	5214809	9783545	2386714	7282063	12121064	10802032	5848593	2070685	10026946	10853240	9300559	12937310
LP_000994	PC 42:2	870.693	-2.3725	-0.049	[M+H]+	NA	C50H96NO8P	869.687	Phosphatidylcholine	18:2/24:0	111221	535504	400623	486815	664924	130847	584227	721580	372902	566453	275839	532001	1493388	726090	1014444	202232	484011	1416204	537139	1131131	344131	907770	1669607	1004353	504955	270752	894757	1513035	1010225	1318832
LP_001038	PE 32:1	690.507	0.5083	-0.0058	[M+H]+	NA	C37H72NO8P	689.5	Phosphatidylethanolamine	NA	156506	231250	260852	315823	258580	279592	289064	229294	246663	213151	428509	208564	328026	368524	299886	226871	185037	284348	279072	297334	267037	307913	350301	549174	260290	193150	398658	304777	330136	389567
LP_001082	PE 34:1	718.536	-1.5453	0.0105	[M+H]+	NA	C39H76NO8P	717.531	Phosphatidylethanolamine	16:0/18:1 | 16:1/18:0	4484040	2647128	3209847	2563594	3216060	4163384	3760699	3324638	3258992	2311405	5129456	2742907	3184810	4384290	2143642	3765514	2960493	2596710	2549148	2358244	5170401	2948520	2869758	2951328	1866504	3666496	2855614	3102614	2295613	2998545
LP_001093	PE 34:2	716.52	-1.8276	0.0077	[M+H]+	NA	C39H74NO8P	715.515	Phosphatidylethanolamine	16:1/18:1 | 16:0/18:2	1248899	1533442	1432931	1526956	1742540	1149733	1730414	1979743	1414125	1596338	2083662	1402363	2215300	1942351	1641968	1276065	1182317	1924985	1159690	1627020	1872155	1549133	2221502	1983868	1056077	1380109	2173280	2097845	1492414	1988615
LP_001148	PE 36:1	746.568	-2.2268	-0.0201	[M+H]+	NA	C41H80NO8P	745.562	Phosphatidylethanolamine	18:0/18:1	23061338	28928496	29940616	28062548	32842134	22911428	33593944	36172432	32543168	26601236	33874076	30003012	30382700	42142272	24745492	26717394	27389084	30970738	31817696	31533700	32920578	25144740	31866100	29740686	21621652	27202926	28377630	29635360	22944488	27989234
LP_001159	PE 36:3	742.537	-0.4975	0.0189	[M+H]+	NA	C41H76NO8P	741.531	Phosphatidylethanolamine	18:1/18:2 | 16:0/20:3	1258100	3001117	2684171	3436085	4075975	1171338	3668691	4197784	3153003	3074659	2591174	2771758	4408930	3597790	3306443	2029576	2349521	3926739	2755954	3377636	3311817	2792295	3990902	3330842	1828676	2392497	3365954	3841946	2774465	3315178
LP_001170	PE 36:4	740.52	-1.7897 | -2.6828	-0.006 | -0.0252	[M+H]+	NA	C41H74NO8P	739.515	Phosphatidylethanolamine	NA	81004	293107	200195	333464	331498	99642	250756	334066	233266	333651	172216	242768	375317	242161	258496	123226	249377	382029	260995	277714	217913	170747	333811	300505	137010	156838	295835	300773	201532	307028
LP_001203	PE 38:1	774.6	1.0548	-0.0235	[M+H]+	NA	C43H84NO8P	773.593	Phosphatidylethanolamine	NA	124505	107865	111822	135195	191088	149658	152394	173845	190758	118091	144262	108755	123788	257392	120743	122635	90032	112137	173075	172967	123850	132561	114852	181333	113596	105626	124579	94548	124161	116378
LP_001214	PE 38:2	772.584	-0.3025	-0.0232	[M+H]+	NA	C43H82NO8P	771.578	Phosphatidylethanolamine	NA	755408	1140844	1110853	1261301	1511292	717749	1374670	1295476	1420343	1211670	1022165	1101283	1164580	1642596	1120207	824166	1005649	1161342	1168173	1057654	1061554	764837	1117500	943747	610614	876363	868146	843413	776134	891755
LP_001269	PE 40:1	802.631	0.1491	-0.0194	[M+H]+	NA	C45H88NO8P	801.625	Phosphatidylethanolamine	NA	216949	141800	178201	187129	233245	202985	198121	185062	250612	165374	207395	117606	103555	325837	133437	194541	111804	132538	147611	133825	148115	87814	79237	87207	98249	151447	62191	83102	71796	88767
LP_001291	PE 40:3	798.6	-2.8301	-0.0403	[M+H]+	NA	C45H84NO8P	797.593	Phosphatidylethanolamine	18:0/22:3	726660	882526	994052	1005466	1025752	779077	1151653	1053681	1069822	887073	1034119	683644	859047	1290841	811327	808497	713767	806290	840860	871199	877164	543865	724149	672555	494423	797357	666543	662325	675041	731454
LP_001302	PE 40:4	796.583	1.0678	-0.0404	[M+H]+	NA	C45H82NO8P	795.578	Phosphatidylethanolamine	NA	850217	1472768	1004650	798645	1248700	801821	1175205	996786	779990	969715	1057331	1401709	1144755	951887	850868	1038742	1613630	951585	953232	860360	1301605	1156216	1249371	1148653	1023029	1508184	1250770	1265320	1481938	1250236
LP_001324	PE 42:1	830.662	0.0661	-0.0172	[M+H]+	NA	C47H92NO8P	829.656	Phosphatidylethanolamine	18:1/24:0	321078	196655	298217	244509	313438	304987	346182	259768	439948	233333	338250	195421	185293	778014	175898	313194	190305	174190	283289	191037	261489	153996	179636	140209	220111	261095	112341	156440	120959	152926
LP_001398	PG 34:1	766.557	-1.0096	0.0522	[M+NH4]+	NA	C40H77O10P	748.525	Phosphatidylglycerol	NA	1806929	4824571	3536413	5595376	5072896	1935251	3938744	4900185	3873303	6602003	2416675	3221611	6680933	3308140	7878456	1620559	3382126	6143714	4359788	6569510	2959158	2852418	7939860	9051140	2814008	2067542	8505649	6511564	6724996	7263008
LP_001453	PG 36:2	792.571	-2.8097	0.0008	[M+NH4]+	NA	C42H79O10P	774.541	Phosphatidylglycerol	NA	99530	276344	228677	394171	248524	108683	256998	325061	209306	382734	128584	165226	275061	211168	334004	98344	195435	308475	189522	291047	139487	185412	336742	397861	121058	112742	343016	248383	345855	345111
LP_001739	TAG 42:0	740.675	1.2284	-0.0015	[M+NH4]+	NA	C45H86O6	722.642	Triacylglyceride	14:0/14:0/14:0 | 12:0/14:0/16:0	84736	163347	129463	228309	302266	104812	109147	130138	199792	291549	93584	127804	137226	112714	210771	120160	106024	231766	216913	184842	92597	108207	126356	178506	174089	92938	146690	137397	136614	165574
LP_001761	TAG 44:0	768.706	-0.3296	0.0054	[M+NH4]+	NA	C47H90O6	750.674	Triacylglyceride	14:0/14:0/16:0 | 14:0/15:0/15:0 | 12:0/16:0/16:0 | 13:0/15:0/16:0 | 12:0/14:0/18:0	945505	1556914	1348868	2520676	3817615	1111577	1361272	1878988	2402725	3354056	1219947	1441350	1569343	1712881	2631962	1177578	1198652	2434682	2335913	2541120	959008	1265793	1456975	2004268	1883085	924266	1500492	1526380	1737130	2473928
LP_001772	TAG 44:1	766.69	-0.4044	-0.0067	[M+NH4]+	NA	C47H88O6	748.658	Triacylglyceride	14:0/14:0/16:1 | 14:0/14:1/16:0 | 12:0/16:0/16:1 | 12:0/14:0/18:1	159365	330418	259178	538401	703843	212045	314077	379624	511577	726305	192807	191158	254652	242861	343700	194739	171402	369228	374210	375250	140223	148083	182814	224951	240007	153028	169122	186301	194767	283557
LP_001783	TAG 46:0	796.737	-1.0687	-0.0024	[M+NH4]+	NA	C49H94O6	778.705	Triacylglyceride	14:0/16:0/16:0 | 15:0/15:0/16:0 | 14:0/14:0/18:0 | 14:0/15:0/17:0 | 12:0/16:0/18:0 | 13:0/16:0/17:0	6423849	8987185	8092663	14221070	24326624	6557598	9989277	11939445	15925630	15811866	7952216	9725406	11230684	13202006	16143414	7596996	8225499	14474711	13957568	16192506	6837855	9470224	10683831	12298557	13222469	6792331	9973517	10127781	11642416	18213508
LP_001794	TAG 46:1	794.721	-2.3591	-0.008	[M+NH4]+	NA	C49H92O6	776.689	Triacylglyceride	14:0/14:0/18:1 | 14:0/16:0/16:1 | 12:0/16:0/18:1 | 14:1/16:0/16:0 | 15:0/15:0/16:1 | 12:0/16:1/18:0	2388714	6329670	4608557	9761234	12657819	3357032	5721943	7599949	9236666	12473396	3649234	4335124	5256521	5139489	6986144	3809246	3747484	7208314	7179919	7834017	2870548	3084540	3695377	4420869	4999261	3180585	3283578	4131006	3957704	5813023
LP_001805	TAG 48:0	824.768	-0.9143	-0.0008	[M+NH4]+	NA	C51H98O6	806.736	Triacylglyceride	16:0/16:0/16:0 | 14:0/16:0/18:0 | 15:0/15:0/18:0 | 15:0/16:0/17:0 | 14:0/17:0/17:0	28502748	26947968	27134708	38788796	95129936	30114556	52138436	60445388	64239720	37145664	33649000	35357012	37104176	59781596	49952528	29165782	29498114	40345480	40451732	51028440	25856054	44096856	42632140	45431696	51612060	24859298	38642680	32519430	40175736	78922712
LP_001816	TAG 48:1	822.753	-0.8336	0.002	[M+NH4]+	NA	C51H96O6	804.721	Triacylglyceride	16:0/16:0/16:1 | 14:0/16:0/18:1 | 14:0/16:1/18:0 | 12:0/18:0/18:1	25000330	53768296	41761704	80748080	97880200	31057110	49078888	65534864	71884736	93049680	30838280	33952088	41706036	38161064	55110920	33652444	30709322	56804664	50200584	61224160	24036432	23021942	30143954	33301950	31569936	26673486	25578392	33998836	32945630	45928020
LP_001827	TAG 48:2	820.737	-1.4135	0.0034	[M+NH4]+	NA	C51H94O6	802.705	Triacylglyceride	16:0/16:1/16:1 | 14:0/16:1/18:1 | 14:0/16:0/18:2 | 14:1/16:0/18:1 | 12:0/18:1/18:1 | 16:0/16:0/16:2	3483661	9317427	8014012	12260248	15727962	5262337	9702823	12325242	12297701	15469404	5268984	5127104	6525385	5355473	7844544	5774221	4326449	8413287	7874249	8492552	3833977	3665063	4152962	4624871	5179272	4076535	3449268	3985818	3515506	5762469
LP_001838	TAG 48:3	818.722	-1.4676	0.0019	[M+NH4]+	NA	C51H92O6	800.689	Triacylglyceride	16:1/16:1/16:1 | 14:0/16:1/18:2 | 12:0/18:1/18:2 | 14:0/16:0/18:3 | 14:0/14:0/20:3 | 16:0/16:1/16:2 | 14:0/16:2/18:1	161070	546064	408384	592356	735343	223138	426216	466853	554528	750473	209387	277351	324993	301287	389452	262050	171217	382649	357167	422735	164680	219378	300395	271214	327937	197604	171976	227193	226431	299817
LP_001860	TAG 50:0	852.8	-0.6496	-0.0075	[M+NH4]+	NA	C53H102O6	834.768	Triacylglyceride	16:0/16:0/18:0 | 14:0/18:0/18:0 | 14:0/16:0/20:0 | 16:0/17:0/17:0	68396376	32860184	40957264	41595460	212800640	66262896	117515464	131980032	125309904	36016260	84263712	65674184	45045312	129225520	60738072	60638064	42226740	45929008	50373280	80000920	51244128	82899136	67150288	56534168	96928488	49986892	49185060	44526772	54212160	160933664
LP_001871	TAG 50:1	850.783	-0.6508	0.0049	[M+NH4]+	NA	C53H100O6	832.752	Triacylglyceride	16:0/16:0/18:1 | 16:0/16:1/18:0 | 14:0/18:0/18:1 | 14:0/16:0/20:1	101942744	218808145	180046160	274207424	325976192	129202384	213927743	256773312	259287217	310362880	130251656	129999744	178844352	149502032	208042864	137183008	128925216	234615791	194120928	219367552	105597888	92735496	124815656	133883616	118476272	120253000	115353664	144287600	126874840	183455376
LP_001882	TAG 50:2	848.768	-1.4276	0.0053	[M+NH4]+	NA	C53H98O6	830.736	Triacylglyceride	16:0/16:1/18:1 | 14:0/18:1/18:1 | 16:0/16:0/18:2 | 16:1/16:1/18:0 | 14:0/18:0/18:2 | 16:0/17:1/17:1	42596580	99018456	81581864	117950888	146797616	56207544	96982816	119671576	115036032	143329168	52470600	42809952	60037696	45405316	62200636	58290648	42968784	75634088	67821216	72714696	37484016	22144838	31849258	32891204	33736416	45061268	27112924	39672596	31663354	43122972
LP_001893	TAG 50:3	846.752	-0.0496	0.0118	[M+NH4]+	NA	C53H96O6	828.721	Triacylglyceride	16:1/16:1/18:1 | 16:0/16:1/18:2 | 14:0/18:1/18:2 | 14:0/16:0/20:3 | 16:0/16:2/18:1 | 16:0/16:0/18:3 | 16:1/16:2/18:0 | 14:0/16:1/20:2 | 14:1/18:1/18:1	5362151	12853230	11168094	13929486	17230516	6911521	12153886	13574572	13381276	16303106	6836956	4336208	5752329	4202043	6325683	7451261	3602724	7605764	6446256	7646985	3634635	2642978	3669453	3492928	3626433	3928514	2704561	3314967	2742018	4202879
LP_001904	TAG 50:4	844.737	0.0261	0.032	[M+NH4]+	NA	C53H94O6	826.705	Triacylglyceride	16:1/16:1/18:2 | 14:0/18:2/18:2 | 16:0/16:1/18:3 | 14:0/18:1/18:3 | 16:1/16:2/18:1 | 14:0/16:0/20:4 | 14:0/14:0/22:4 | 16:0/16:2/18:2 | 14:0/16:1/20:3 | 12:0/16:0/22:4	128048	219000	216528	437760	361996	203418	344454	315348	285947	338288	91392	95185	86430	122399	130958	83439	73606	84843.8	205270	135194	79216.2	92174	78484	137196	182971	66993.2	64813	114344	107426	143044
LP_001937	TAG 52:0	880.832	-0.5837	-0.0087	[M+NH4]+	NA	C55H106O6	862.799	Triacylglyceride	16:0/18:0/18:0 | 16:0/16:0/20:0	90100928	18422618	25174426	21014820	241870160	68026648	152955664	161043696	145309136	16358515	118180144	67491488	24553276	161508848	31806268	61450780	31813008	22301208	24758570	57720052	47192028	67511560	51443884	26883920	94321096	49721464	17258588	25012548	31240168	173639184
LP_001948	TAG 52:1	878.815	-0.6942	-0.0012	[M+NH4]+	NA	C55H104O6	860.783	Triacylglyceride	16:0/18:0/18:1 | 16:1/18:0/18:0 | 16:0/16:0/20:1 | 17:0/17:0/18:1	207173104	396521727	336030273	469169536	553437312	254595841	413406591	482373312	456233214	509740545	271326592	250415376	351886016	269278785	352582527	292449023	258402271	455923329	344929089	420241279	219574385	140985872	228743824	191203088	166392096	271225535	208117360	305804673	215088545	287561408
LP_001959	TAG 52:2	876.799	-0.6121	-0.0004	[M+NH4]+	NA	C55H102O6	858.768	Triacylglyceride	16:0/18:1/18:1 | 16:1/18:0/18:1 | 16:0/18:0/18:2 | 16:0/16:1/20:1 | 16:0/16:0/20:2	161386512	342209856	293100543	383356096	462021056	192936576	362515776	425712511	394077697	459087296	208436031	161330576	242801711	171478032	239059184	229459089	165269679	304296384	231435873	287434625	151774751	80181088	134551696	108345648	107274288	185830688	111925264	164127552	113020560	175124176
LP_001970	TAG 52:3	874.783	-0.228	0.0065	[M+NH4]+	NA	C55H100O6	856.752	Triacylglyceride	16:1/18:1/18:1 | 16:0/18:1/18:2 | 16:0/16:0/20:3 | 16:1/18:0/18:2 | 16:0/16:1/20:2 | 14:0/18:1/20:2 | 14:0/18:0/20:3 | 16:0/18:0/18:3 | 17:1/17:1/18:1 | 14:0/16:0/22:3	50753208	98081128	90814864	99415704	111776784	62393736	110907080	122649712	102913216	122136224	49942212	28821192	46939648	30811542	35764860	61766524	29171630	59374048	46080212	49613520	29027818	11326645	17734260	13920936	16708630	37362608	12339637	22127738	14963425	20473496
LP_001981	TAG 52:4	872.767	-0.5741	0.0188	[M+NH4]+	NA	C55H98O6	854.736	Triacylglyceride	16:0/16:1/20:3 | 16:0/18:2/18:2 | 16:1/18:1/18:2 | 16:0/18:1/18:3 | 14:0/16:0/22:4 | 16:0/16:0/20:4 | 14:0/18:1/20:3	3119648	4724148	4196818	5561178	6758840	4479583	4966625	6149606	5067252	5232772	3487896	1495502	1716742	1250447	1472454	3679215	1203060	2703307	2032353	2649014	1266839	632204	1061141	822670	981032	1833505	633959	1208265	853927	962478
LP_002025	TAG 54:0	908.863	-1.2732	-0.0044	[M+NH4]+	NA	C57H110O6	890.83	Triacylglyceride	18:0/18:0/18:0 | 16:0/18:0/20:0 | 16:0/16:0/22:0 | 14:0/16:0/24:0 | 14:0/20:0/20:0 | 14:0/18:0/22:0 | 15:0/15:0/24:0 | 14:0/14:0/26:0 | 14:0/15:0/25:0 | 12:0/18:0/24:0	15837378	1535715	1886109	1893465	50898708	9327898	31553354	28973914	25639524	1674816	22201254	8928242	2311047	35956368	2998415	8131679	2461871	2289228	2105504	6056552	4982439	8945657	4736714	2327348	16825534	5469222	1411504	2248834	2681847	32773886
LP_002036	TAG 54:1	906.846	-1.0285	-0.0035	[M+NH4]+	NA	C57H108O6	888.815	Triacylglyceride	18:0/18:0/18:1 | 16:0/18:0/20:1 | 16:0/18:1/20:0 | 16:1/18:0/20:0 | 16:0/16:0/22:1	109673672	248376128	190031743	311344896	353873152	121552656	215364705	303107072	280616768	344171775	149322625	163519360	245791855	184000896	261822144	163161376	167306608	297835904	225371840	284239743	136897424	74808464	156345520	112441024	92037984	163966161	105105000	197080752	142056768	177873969
LP_002047	TAG 54:2	904.83	-0.4952	-0.0039	[M+NH4]+	NA	C57H106O6	886.799	Triacylglyceride	18:0/18:1/18:1 | 18:0/18:0/18:2 | 16:0/18:1/20:1 | 16:0/18:0/20:2 | 16:1/18:0/20:1	150577744	342183807	288233344	419669696	458070273	184557920	336542849	412845887	402897343	438610753	213956784	192718944	263758303	192089584	250186128	226827856	202119169	336150655	269990656	311935487	168193312	69153664	139396592	98493528	91407600	206564336	111371824	192699344	129445232	175400592
LP_002058	TAG 54:3	902.815	0.139	0	[M+NH4]+	NA	C57H104O6	884.783	Triacylglyceride	18:1/18:1/18:1 | 18:0/18:1/18:2 | 16:0/18:1/20:2 | 16:0/18:0/20:3 | 16:1/18:0/20:2 | 16:0/16:0/22:3 | 16:1/18:1/20:1 | 16:0/18:2/20:1	97735384	221518640	188394976	246904144	300722368	125845048	219816736	264893696	252087664	292227391	126038336	94824400	139481088	91531192	132922480	147277472	102984680	178292208	130413968	173151201	90884424	31845662	64707360	42707160	43131048	111520480	46209672	88206272	50670912	81638096
LP_002069	TAG 54:4	900.799	0.1867	0.0127	[M+NH4]+	NA	C57H102O6	882.768	Triacylglyceride	16:0/18:1/20:3 | 18:1/18:1/18:2 | 16:0/16:0/22:4 | 16:0/18:2/20:2 | 18:0/18:2/18:2 | 16:1/18:1/20:2 | 16:0/16:1/22:3 | 16:1/18:0/20:3 | 14:0/18:0/22:4 | 16:0/18:0/20:4 | 14:0/20:2/20:2	22131434	40353920	40851596	39813036	49750352	24006872	50917700	49032060	41382696	51473572	26011166	12504102	18552838	12889658	16678088	27274208	11723512	29346962	17382646	24825156	13027814	4701386	9038707	5394348	6179766	15874016	5894994	9139532	5486773	10772874
LP_002135	TAG 56:0	936.894	-0.3399	-0.0075	[M+NH4]+	NA	C59H114O6	918.862	Triacylglyceride	14:0/16:0/26:0 | 16:0/16:0/24:0 | 14:0/18:0/24:0 | 16:0/18:0/22:0 | 15:0/15:0/26:0 | 15:0/16:0/25:0 | 16:0/20:0/20:0 | 18:0/18:0/20:0 | 14:0/20:0/22:0	4270897	965865	1079639	1111146	12614042	2952733	7892149	7578851	6832150	1008453	5834414	2600657	1364810	10300168	1798145	2407267	1263386	1367138	1290668	2468752	1989779	3145995	2233495	1843034	5501630	2015680	983420	1341722	1794715	9833904
LP_002146	TAG 56:1	934.878	-0.4966	-0.0026	[M+NH4]+	NA	C59H112O6	916.846	Triacylglyceride	18:0/18:1/20:0 | 16:0/18:1/22:0 | 18:0/18:0/20:1 | 16:0/20:0/20:1 | 16:0/18:0/22:1 | 16:1/20:0/20:0 | 16:1/18:0/22:0 | 16:0/16:1/24:0 | 16:0/16:0/24:1 | 14:0/18:1/24:0 | 14:0/18:0/24:1 | 14:0/20:1/22:0 | 14:0/20:0/22:1 | 14:0/16:0/26:1	17851682	34158736	26373750	46654568	67367384	17290816	34921500	51282112	52881240	50130584	25544558	26054030	38503104	37348056	46061408	25670612	24223620	47082484	37175168	49060160	21462136	12754531	26103262	20534608	16360722	23996706	16531192	31618984	22250696	33465838
LP_002157	TAG 56:2	932.862	0.0307	-0.0088	[M+NH4]+	NA	C59H110O6	914.83	Triacylglyceride	18:1/18:1/20:0 | 18:0/18:1/20:1 | 16:0/20:1/20:1 | 18:0/18:0/20:2 | 16:0/20:0/20:2 | 16:0/18:1/22:1 | 16:1/20:0/20:1 | 18:0/18:2/20:0 | 16:0/18:0/22:2 | 16:0/16:1/24:1 | 16:1/18:0/22:1 | 16:1/18:1/22:0 | 16:0/18:2/22:0 | 16:1/16:1/24:0	31936852	76236664	57066916	102743248	115652624	35266004	65428828	93834608	97416088	124091352	41464564	43403964	65861044	47988908	71941000	45663080	44008968	83098256	65394504	77665320	35100864	14967499	35215272	25329888	19590224	43968912	21935072	45206012	33115980	37937904
LP_002168	TAG 56:3	930.846	0.619	0.0047	[M+NH4]+	NA	C59H108O6	912.815	Triacylglyceride	16:0/18:0/22:3 | 18:0/18:0/20:3 | 18:1/18:1/20:1 | 18:0/18:1/20:2 | 16:0/20:1/20:2 | 18:0/18:2/20:1 | 16:0/18:1/22:2 | 16:1/20:1/20:1 | 16:0/20:0/20:3 | 18:1/18:2/20:0 | 16:1/18:0/22:2	37288988	87587760	68195264	105959232	123581536	44357608	72165600	99815592	104455600	118406200	46945216	40927896	60481080	42664232	59628132	52383224	42620468	74093552	64749744	68447536	35104540	11696480	27808384	18743268	16724978	44754044	18196522	34622796	25099660	31600890
LP_002179	TAG 56:4	928.83	-0.4064	0.0202	[M+NH4]+	NA	C59H106O6	910.799	Triacylglyceride	16:0/18:0/22:4 | 18:0/18:1/20:3 | 16:0/18:1/22:3 | 18:1/18:1/20:2 | 16:0/20:2/20:2 | 16:0/20:1/20:3 | 18:0/18:0/20:4 | 16:0/16:0/24:4	85133344	109512352	99898224	115708400	106042384	105147216	111945728	124936216	105712632	113153856	75309976	32315232	46604712	33510208	38860028	83801632	32903102	53140624	49533728	52839184	26912538	6469914	15386268	9783060	10800626	36193680	8609961	20899736	13941336	18419448
LP_002245	TAG 58:0	964.926	-1.1903	-0.0062	[M+NH4]+	NA	C61H118O6	946.893	Triacylglyceride	16:0/16:0/26:0 | 16:0/18:0/24:0 | 14:0/18:0/26:0 | 14:0/16:0/28:0	4066051	678943	864263	786522	16878320	2752980	10470543	9103272	7674212	775704	6680700	2418446	1110329	12376214	1386633	2436569	943106	1217243	863022	2266703	1990310	2761602	2178815	1283845	6014466	1989147	662084	1064946	1430183	13800534
LP_002256	TAG 58:1	962.909	-0.4242	-0.0061	[M+NH4]+	NA	C61H116O6	944.877	Triacylglyceride	16:0/18:1/24:0 | 18:0/18:1/22:0 | 16:0/18:0/24:1 | 16:0/16:0/26:1 | 16:1/18:0/24:0 | 16:0/16:1/26:0 | 18:1/20:0/20:0 | 16:0/20:1/22:0 | 14:0/18:1/26:0 | 14:0/18:0/26:1 | 16:1/20:0/22:0 | 18:0/20:0/20:1	10950729	24219214	20595200	27731870	44369360	12846154	26018256	37431912	33341874	32396462	18371078	16318665	24194110	26611748	26962876	16808964	16365455	31698132	19881524	27785832	15133058	8462484	18267668	13374045	10858960	17180820	11444678	21093878	15340152	24460028
LP_002267	TAG 58:2	960.893	-0.7161	-0.0086	[M+NH4]+	NA	C61H114O6	942.862	Triacylglyceride	18:1/18:1/22:0 | 16:0/18:1/24:1 | 18:0/18:2/22:0 | 18:0/18:1/22:1 | 16:0/18:2/24:0 | 16:1/18:0/24:1 | 16:0/16:1/26:1 | 18:0/20:1/20:1 | 16:0/20:1/22:1 | 16:1/18:1/24:0 | 16:1/20:1/22:0 | 18:1/20:0/20:1 | 16:1/20:0/22:1 | 18:2/20:0/20:0 | 14:0/18:1/26:1 | 16:0/18:0/24:2 | 14:0/22:1/22:1 | 14:0/20:1/24:1 | 14:0/20:0/24:2 | 16:0/16:0/26:2 | 16:0/20:2/22:0 | 14:0/20:2/24:0	13663242	36438312	28849470	51787048	58598496	16546050	31920810	47598156	49413980	58483116	21446144	20483848	34478448	26250280	38409576	22537346	19818872	45041000	29055832	39503772	18198184	6586860	17324978	12945597	9576666	19561544	9682723	23973030	14627734	21095962
LP_002278	TAG 58:3	958.878	0.0456	-0.0091	[M+NH4]+	NA	C61H112O6	940.846	Triacylglyceride	18:0/18:0/22:3 | 18:1/18:1/22:1 | 16:0/20:0/22:3 | 18:0/18:2/22:1 | 18:0/18:1/22:2 | 16:0/18:0/24:3 | 18:1/18:2/22:0 | 18:1/20:1/20:1 | 16:0/18:2/24:1 | 18:2/20:0/20:1 | 16:0/18:1/24:2 | 18:0/20:0/20:3 | 18:1/20:0/20:2 | 16:0/20:2/22:1 | 16:0/20:3/22:0 | 16:1/18:1/24:1 | 18:0/20:1/20:2 | 16:0/20:1/22:2 | 16:1/20:1/22:1 | 16:1/18:0/24:2 | 16:1/20:0/22:2 | 16:1/18:2/24:0	13685270	30048974	26145646	37832856	45157788	15276470	27745516	37069532	37206560	45218872	18827072	15311672	23180940	16589464	24471656	20094380	14895862	30658572	23903694	25771254	12579356	3843832	10040173	7166581	5573572	16464072	5716018	13709355	8149145	11249371
LP_002289	TAG 58:4	956.861	-0.5903	0.0035	[M+NH4]+	NA	C61H110O6	938.83	Triacylglyceride	18:0/18:0/22:4 | 18:0/18:1/22:3 | 16:0/20:0/22:4 | 18:0/20:1/20:3 | 18:0/20:2/20:2 | 16:0/18:0/24:4 | 16:0/20:1/22:3 | 18:1/20:0/20:3 | 18:1/20:1/20:2 | 18:1/18:1/22:2 | 16:0/18:1/24:3 | 16:0/20:2/22:2 | 18:2/20:1/20:1 | 16:0/20:3/22:1	30408988	61055920	49193984	69438896	74354216	34625820	58710368	75324568	65542720	80815912	33769372	22156922	34062732	25937424	35101696	39016956	22263620	43299496	37455308	39466056	19425484	4363482	13074326	8192786	7652112	25295744	6291163	17341762	11189941	14998781
LP_002300	TAG 58:5	954.846	-0.0335	0.0342	[M+NH4]+	NA	C61H108O6	936.815	Triacylglyceride	18:0/18:0/22:5 | 18:0/18:1/22:4 | 16:0/18:0/24:5 | 18:1/18:1/22:3 | 16:0/20:1/22:4 | 16:0/20:0/22:5 | 16:0/18:1/24:4 | 18:1/20:2/20:2 | 18:1/20:0/20:4 | 16:0/20:2/22:3	106342840	167901615	157007712	170483103	190336816	120073992	184722352	214271088	169517088	191511872	106058984	59408876	82193376	61696916	85598648	117044144	55431460	97372680	91312424	102489296	47342124	13547160	32206616	19858112	21377924	63847996	17125674	43362856	24468144	34316648
LP_002311	TAG 58:6	952.829	-0.6007	0.0392	[M+NH4]+	NA	C61H106O6	934.799	Triacylglyceride	18:0/18:1/22:5 | 18:1/18:1/22:4 | 16:0/20:1/22:5 | 16:0/18:1/24:5 | 18:0/18:2/22:4 | 18:0/20:3/20:3 | 18:1/20:2/20:3 | 16:0/20:2/22:4 | 18:1/18:2/22:3 | 18:2/20:1/20:3 | 16:0/18:0/24:6 | 16:0/20:3/22:3 | 18:2/20:2/20:2 | 18:1/20:1/20:4 | 16:0/18:2/24:4	137570992	240212895	222401648	268928960	273504385	157443071	260205423	286586240	252446224	291588736	147185760	76003048	107407936	74914704	93685536	154608080	74914384	131905496	123196496	124085376	67313136	12978961	34065208	18790614	22956520	91882560	17107998	45091560	26569702	39730440
LP_002355	TAG 60:1	990.94	-1.2099	-0.0046	[M+NH4]+	NA	C63H120O6	972.908	Triacylglyceride	18:0/18:1/24:0 | 16:0/18:1/26:0 | 16:0/20:1/24:0 | 16:1/18:0/26:0 | 16:0/18:0/26:1	7908294	23983692	19997830	27416596	45793840	9643607	28983418	35142140	31577206	32436462	15385737	14729895	29761414	23776624	31930514	17202264	16223220	37031240	22022150	36456144	16627380	7979344	20716988	16132496	9770663	17222124	13384298	25264746	18325578	28631538
LP_002366	TAG 60:2	988.924	-0.5698	-0.0168	[M+NH4]+	NA	C63H118O6	970.893	Triacylglyceride	18:1/18:1/24:0 | 16:0/18:1/26:1 | 18:0/18:1/24:1 | 18:0/18:2/24:0 | 16:0/18:2/26:0 | 16:1/18:1/26:0 | 16:1/18:0/26:1 | 16:0/20:2/24:0 | 16:0/20:1/24:1 | 16:0/18:0/26:2 | 18:1/20:1/22:0 | 16:1/20:1/24:0 | 18:0/20:2/22:0	11514758	35891404	30127888	42688444	49682548	14232852	31779102	46576712	43242340	51152040	19776318	20702758	37543536	26868714	37703188	21700436	20495528	48022436	27202110	40967464	17878208	6710759	19900980	14031615	8721507	22033512	11232974	24554304	14459073	20719956
LP_002377	TAG 60:3	986.909	-0.7072	-0.01	[M+NH4]+	NA	C63H116O6	968.877	Triacylglyceride	18:1/18:1/24:1 | 18:1/18:2/24:0 | 18:0/18:2/24:1 | 16:0/20:3/24:0 | 16:0/18:2/26:1 | 16:1/18:1/26:1 | 16:0/18:1/26:2 | 16:1/18:0/26:2 | 18:0/20:3/22:0 | 18:1/20:2/22:0 | 18:0/18:1/24:2 | 16:0/20:2/24:1 | 18:1/20:1/22:1 | 16:1/18:2/26:0 | 16:1/20:1/24:1 | 18:2/20:1/22:0 | 18:0/18:0/24:3 | 16:1/22:1/22:1 | 20:1/20:1/20:1 | 18:0/18:3/24:0 | 16:1/20:2/24:0 | 16:0/22:0/22:3 | 16:0/18:3/26:0	9726692	24950780	20893484	32913744	39350288	10763824	25075204	33263160	33456434	39249432	15318047	13173543	23612354	16518582	23073954	17045870	13916385	32043284	21020644	24490000	12818520	3304835	10946797	6782180	4919909	14117712	5172089	13967724	7917735	11635910
LP_002388	TAG 60:4	984.893	-0.0077	-0.0205	[M+NH4]+	NA	C63H114O6	966.862	Triacylglyceride	18:0/18:1/24:3 | 18:1/18:2/24:1 | 18:1/18:1/24:2 | 18:0/18:2/24:2 | 16:0/20:1/24:3 | 18:1/20:0/22:3 | 16:0/20:3/24:1 | 18:0/18:0/24:4 | 20:1/20:1/20:2 | 18:0/20:0/22:4 | 18:0/20:1/22:3 | 20:0/20:1/20:3 | 18:0/20:3/22:1 | 16:0/22:1/22:3 | 16:0/18:0/26:4 | 16:0/18:1/26:3 | 18:2/20:1/22:1 | 16:0/20:2/24:2 | 16:1/18:1/26:2 | 18:1/20:2/22:1 | 16:1/20:0/24:3 | 16:0/18:2/26:2 | 16:0/20:0/24:4 | 16:1/18:…	9513118	20952960	18564772	23093188	29941860	10389411	20436074	26562630	24338422	30014276	15138978	9797109	17333442	11351194	16966926	15928062	10050137	22863362	15374386	18832496	10470708	2117996	7130162	4005454	3706087	11521771	3263482	9238476	4741365	6861869
LP_002399	TAG 60:5	982.877	-0.3293	0.0124	[M+NH4]+	NA	C63H112O6	964.846	Triacylglyceride	18:0/20:1/22:4 | 18:0/20:0/22:5 | 18:0/18:1/24:4 | 18:1/20:0/22:4 | 18:0/18:0/24:5 | 16:0/20:1/24:4 | 16:0/22:0/22:5 | 16:0/18:0/26:5 | 16:0/22:1/22:4 | 18:1/20:1/22:3 | 16:0/18:1/26:4 | 18:0/20:4/22:1 | 16:0/20:0/24:5 | 18:1/18:1/24:3 | 20:0/20:1/20:4 | 20:1/20:1/20:3 | 18:1/20:3/22:1 | 18:1/20:4/22:0 | 18:0/20:2/22:3 | 20:1/20:2/20:2	14196262	23619772	22801090	23548892	26020836	14275414	24336754	29113262	22925096	27434436	19441420	10836006	18345820	11692420	16613434	20919770	10611934	21354904	16062274	17257158	11653412	2335153	7053290	4011441	3948824	13529059	3582858	8509374	4919948	7009354
LP_002410	TAG 60:6	980.861	0.2633	0.0238	[M+NH4]+	NA	C63H110O6	962.83	Triacylglyceride	18:0/18:1/24:5 | 18:0/20:1/22:5 | 18:1/20:1/22:4 | 18:0/18:0/24:6 | 18:1/20:0/22:5 | 16:0/20:1/24:5 | 16:0/18:0/26:6 | 16:0/18:1/26:5 | 18:1/18:1/24:4 | 16:0/20:0/24:6 | 18:0/18:2/24:4 | 16:0/22:3/22:3 | 20:2/20:2/20:2 | 18:1/20:2/22:3 | 18:0/20:2/22:4 | 18:0/20:3/22:3 | 18:2/20:1/22:3 | 16:0/20:2/24:4 | 20:1/20:2/20:3 | 20:0/20:3/20:3 | 20:1/20:1/20:4 | 18:1/18:2/24:3 | 18:2/20:0/22:4	22478964	42195064	38955240	46658360	53123432	22329318	43995120	50266908	46205640	51354688	26615702	17735312	25910842	18808362	25819772	25179326	15584106	30572088	28029296	28870870	16278644	4028621	11060829	6046396	6312662	17665450	5090697	12743802	7441754	11351351
LP_002446	SM 34:0	705.589	-3.0788	-0.0272	[M+H]+	NA	C39H81N2O6P	704.583	Sphyngomyelin	NA	6263106	17787188	14303125	28925718	39572288	6114272	14582876	21529302	17812324	28856004	12611439	26376656	32036924	24436236	43013544	7479197	19694656	27927020	20011948	35901656	18161572	28397320	33918448	32054228	22389842	9785489	27511280	25401474	28676340	41075644
LP_002457	SM 34:1	703.573	-3.8735	-0.0326	[M+H]+	NA	C39H79N2O6P	702.568	Sphyngomyelin	NA	115939456	285551232	236968640	296758977	373399359	132518168	288326464	358265857	271048064	336957568	180813744	252159023	367126593	275870848	369934784	163099040	246281760	419130047	282873600	388980993	209602433	284012288	380686719	391309057	242406096	184422880	330934209	389945664	386012801	434948223
LP_002468	SM 34:2	701.557	-4.2638	-0.0372	[M+H]+	NA	C39H77N2O6P	700.552	Sphyngomyelin	NA	8870841	41826160	29812778	57535800	65691468	9896943	32874688	48914800	34128100	58070416	13774937	32613504	68288488	40440792	70836880	12511217	28687872	73572184	47125928	74176296	16170484	39561096	70778128	69921984	32777638	13621998	66907448	62687072	61134008	80061248
LP_002479	SM 36:1	731.605	-2.639	-0.0305	[M+H]+	NA	C41H83N2O6P	730.599	Sphyngomyelin	NA	8007255	17576352	14773668	18925956	24568612	8123459	18678988	26662692	14907353	19328246	12331646	17318402	27912536	18953244	25758508	10062056	16897288	28814652	15367196	26246136	16491526	16949004	26477834	23989208	16494788	13376586	20412360	31283514	24633812	36209928
LP_002490	SM 38:1	759.636	-3.2303	-0.0402	[M+H]+	NA	C43H87N2O6P	758.63	Sphyngomyelin	NA	971132	1862098	1425206	2242360	3507216	872519	1848159	2688543	1755517	2267288	1427982	2324393	2937038	2223592	2995447	1255401	2088719	3163113	1800083	3335844	1852114	2314958	3607293	2358413	2174094	1364722	2097634	3426833	2951901	4933730
LP_002501	SM 40:1	787.667	-2.37	-0.0246	[M+H]+	NA	C45H91N2O6P	786.661	Sphyngomyelin	NA	10292872	16795008	14243208	18141790	24857756	9227650	21182522	25963448	18099188	17275430	16287560	17569236	21907724	20614200	20507788	11236229	16081243	23623616	14519425	24111800	16488746	18359666	26034724	15744639	16672321	13610324	13103274	21371916	20455520	32100984
LP_002512	SM 42:1	815.697	-3.9938	-0.0172	[M+H]+	NA	C47H95N2O6P	814.693	Sphyngomyelin	NA	25372964	37800564	42834056	45186260	74215720	25376632	71958168	80737240	48507892	43655896	44307240	39889176	64702068	60118120	49555324	34780640	39521200	64417456	33874056	67091964	51203024	23506882	68810256	43916920	47428632	39335324	28809426	51235376	45249632	86002760
LP_002523	SM 42:2	813.682	-3.3391	-0.027	[M+H]+	NA	C47H93N2O6P	812.677	Sphyngomyelin	NA	22106964	56805512	41398616	66482968	78603936	23389094	62371056	74306632	49058552	72459800	40577708	47438816	76221296	57839800	71895048	28934736	44892900	80618384	46877320	77072192	43370444	48795744	79839856	66673952	36179476	34728024	65222244	71244752	69086640	91809520
LP_002534	SM 42:3	811.667	-2.7679	-0.0223	[M+H]+	NA	C47H91N2O6P	810.661	Sphyngomyelin	NA	3602884	7972921	6081032	9066340	9483446	3878794	7806556	9647346	6596931	9207488	5235447	6105445	9557276	6707783	10048603	4397359	5901493	9948724	6362758	9270456	5379128	6600839	10788217	9512802	5129370	4595101	8272539	9559700	9131788	11746648
LP_002578	GlcCer(t18:1(8E)/22:0(2OH))	816.657	3.4161	0.0016	[M+H]+	NA	C46H89NO10	815.649	GlucoCeramide	NA	180501	387835	240633	246329	195260	188493	225689	314428	210276	237283	254816	283002	245376	330965	308976	217069	313396	323325	253139	300280	245308	436588	312987	410198	332259	254285	396160	342472	371462	350236
LP_002699	PC 32:2	730.536	-3.2344	-0.0365	[M+H]+	NA	C40H76NO8P	729.531	Phosphatidylcholine	16:1/16:1 | 16:0/16:2 | 14:0/18:2	499131	1797654	1780859	3176114	5964190	567439	2670558	5193018	2520616	4043342	1292326	3025678	6209660	4772092	6908072	1185252	2721692	6013056	6372766	6989100	2450019	10234566	9798244	13463440	8219306	1849969	14143876	7947014	13154464	16814252
LP_002930	LysoPC 18:1	522.355	-1.1192	-0.0209	[M+H]+	NA	C26H52NO7P	521.348	Lyso Phosphatidylcholine	NA	1103295	5153384	4079438	1327416	2955311	1223938	2951020	7616625	1027771	3055925	2042785	8348252	14642179	1970078	6916600	1989787	6341269	14563229	3193090	6945900	4412448	19955966	19098964	7193770	7022825	4123039	23410828	17810734	7307584	12487774
LP_003029	PC 32:1	732.552	-2.1975 | -1.5436	-0.0141	[M+H]+	NA	C40H78NO8P	731.547	Phosphatidylcholine	16:0/16:1 | 14:0/18:1	9179520	36679920	26457616	74409168	106958800	9206328	39857744	58252912	63733152	87220016	19995920	55113424	102892816	96806416	106789456	18507656	40552608	99138320	80678640	124514160	26445616	158757232	127287664	173693840	120116720	20835328	176086448	128510192	149247696	189344880
LP_003051	PC 33:1	746.567	-1.98 | -3.1189	-0.0101 | -0.023	[M+H]+	NA	C41H80NO8P	745.562	Phosphatidylcholine	16:0/17:1 | 15:0/18:1 | 16:1/17:0	32041566	102392632	74902176	117059552	133187072	35356160	87242072	113422376	94003096	120624024	52025236	101591560	161232240	99803336	152389392	44384112	87403024	168552544	123987592	163208785	60783732	125439872	167866256	169023760	106099512	52601264	155968816	142871360	146930960	193474928
LP_003128	PC 35:1	774.599	-2.0081 | -0.9198	-0.0303 | -0.0233	[M+H]+	NA	C43H84NO8P	773.593	Phosphatidylcholine	17:0/18:1 | 17:1/18:0 | 16:0/19:1	16657902	54727696	34275848	51333720	53329808	19330624	40009600	54422840	34847712	47218928	30612160	63375280	102208336	64776376	93709712	28925856	66687640	103205984	76331248	92776720	45628960	93174880	113541168	107372856	72222904	45934292	110270064	116817792	106482456	124679808
LP_003150	PC 35:2	772.583	-2.658 | -1.8038	-0.0191	[M+H]+	NA	C43H82NO8P	771.578	Phosphatidylcholine	17:1/18:1 | 17:0/18:2 | 16:0/19:2 | 16:1/19:1	8098097	28252368	21469492	32447816	34569728	9466470	25107698	31759728	26065276	36094976	15348208	30497496	44872624	29418772	44731320	13963454	31301144	52251976	35082148	45137056	21742104	36081368	42764016	40445492	33091604	20106464	41413040	40719280	39291896	42848952
LP_003172	PC 35:3	770.567	-3.2035	-0.0406	[M+H]+	NA	C43H80NO8P	769.562	Phosphatidylcholine	17:1/18:2 | 15:0/20:3 | 17:2/18:1	530739	3533336	2694129	3914345	4783523	733979	2899228	4368163	3466563	3971106	1520606	3196864	5498956	3111886	4664778	1859445	2781759	6228168	3124705	4060280	2509939	2333798	4384356	2776613	2036194	2206740	2897074	4528897	2298997	2830346
LP_003249	PC 37:3	798.6	1.8896	-0.0407	[M+H]+	NA	C45H84NO8P	797.593	Phosphatidylcholine	18:2/19:1 | 18:1/19:2 | 17:1/20:2 | 17:0/20:3	609936	3266094	2512033	4888748	5830659	589307	2405008	3735290	3546838	4396423	1569443	4294341	6878336	3986850	7094432	1338337	3413718	6564129	4920615	6265165	2295540	4663613	6115530	5352587	3899100	2033095	4492442	5484997	5052593	6086648
LP_003260	PC 38:3	812.617	2.5751 | 1.155	-0.024 | -0.0303	[M+H]+	NA	C46H86NO8P	811.609	Phosphatidylcholine	NA	3509241	15599888	12344586	22648520	28424968	3626585	16161824	21642050	17507278	25308914	8860885	16948550	32583972	22263384	30997876	6491993	16639086	38512480	19786444	26871844	10894590	16580860	25705464	20127680	14014466	9876098	15497104	27106700	20842692	26320980
LP_003271	PC 38:4	810.598	-0.7275 | -2.9347	0.035 | 0.045	[M+H]+	NA	C46H84NO8P	809.593	Phosphatidylcholine	18:1/20:3 | 16:0/22:4	7900990	22289896	18559480	23782616	29480032	8877256	21619140	25518072	25345768	29014296	11539796	11175724	9698080	12106740	9065704	9231414	11680696	12804032	10367400	9995760	5969380	15415068	12925732	13171164	11584460	7673442	15455440	11198308	16830688	15242464
LP_003282	PE 33:1	704.521	-2.2347 | -2.1098	0.0014 | -0.0106	[M+H]+	NA	C38H74NO8P	703.515	Phosphatidylethanolamine	NA	352300	329527	379305	410286	284276	307126	408844	475941	424861	302114	478460	371097	402175	486764	355649	350252	307686	377374	416755	396950	504573	416370	430899	508110	271923	405213	451281	448029	308827	394915
LP_003326	PE 35:1	732.553	-1.7007 | -1.814	-0.0049 | -0.0079	[M+H]+	NA	C40H78NO8P	731.547	Phosphatidylethanolamine	17:0/18:1 | 17:1/18:0	1942601	2441878	2528202	2299920	2408262	1770931	2770010	2831623	2375987	1856127	2637519	2649853	2605171	3619200	2298398	2455636	2703266	2404576	2682154	2294129	3237494	2339899	2887477	2576099	1762557	2738149	2409381	2650984	2058093	2589238
LP_003348	PE 35:2	730.536	-2.4639 | -2.494	-0.0341 | -0.0221	[M+H]+	NA	C40H76NO8P	729.531	Phosphatidylethanolamine	NA	473687	527371	643169	470516	363925	439566	540643	512965	540080	460022	607596	632244	496260	638269	592517	526838	663154	637757	475827	636086	756740	606275	614676	714141	557832	625218	824353	600967	628454	615504
LP_003436	PE 36:2	744.553	-1.6422 | -0.8605	0.0211 | 0.0251	[M+H]+	NA	C41H78NO8P	743.547	Phosphatidylethanolamine	NA	7045949	10450007	10391378	11150586	13306588	7108921	11209046	13342141	10248947	11607189	9781203	11077492	13905426	14933330	12234088	8295325	9349698	13308988	12429892	12319864	10326603	10580498	14009495	15335075	8318442	8288446	13990632	14350472	11528275	13986001
LP_003480	PE 38:4	768.551	-3.3746	0.0435	[M+H]+	NA	C43H78NO8P	767.547	Phosphatidylethanolamine	NA	1052255	1498645	1529660	1136974	1108384	952313	1338996	1087512	1129291	802437	1114456	725379	1008688	848882	895622	1044336	699138	716667	848330	627253	946110	613065	789502	893116	388487	843989	779769	757966	625220	877343
LP_003491	PE 42:2	828.647	-0.1711	0.0038	[M+H]+	NA	C47H90NO8P	827.64	Phosphatidylethanolamine	NA	90660	78456	100132	127992	126547	86089	109324	80004	171060	103873	90291	51895.1	66018	144266	74541	81683	49247.4	62067	72709	63915	69023	40235.4	54443	46319.5	39251	69016	33057	46386.6	39897.9	53387
LP_003587	TAG 49:0	838.784	0.1332	-0.0055	[M+NH4]+	NA	C52H100O6	820.752	Triacylglyceride	16:0/16:0/17:0 | 15:0/16:0/18:0 | 15:0/17:0/17:0 | 14:0/17:0/18:0	12425093	11066804	10523514	12577284	30834418	12388878	18910046	24207428	22136890	12619483	14583689	12284771	10953587	18055708	13330223	12061400	9722513	12861746	11497252	14085141	8877343	9643023	11225182	9085886	11475035	8885155	8311374	9906807	9184418	18868256
LP_003598	TAG 49:1	836.768	-1.0197	0.0025	[M+NH4]+	NA	C52H98O6	818.736	Triacylglyceride	16:0/16:0/17:1 | 15:0/16:0/18:1 | 15:0/17:0/17:1 | 16:0/16:1/17:0 | 15:0/16:1/18:0 | 14:0/17:0/18:1 | 14:0/17:1/18:0 | 14:0/16:0/19:1 | 15:0/15:0/19:1	11661774	27246144	22029542	32076802	44996180	14584738	24193138	33413812	31024108	39597344	15088660	14543808	19182572	15868266	22301656	17706004	14016194	27225738	22200988	25184396	11732954	8867850	12795083	13274280	11696336	12863408	11466543	14945342	11847131	17436068
LP_003620	TAG 49:3	832.737	0.6857	0.0203	[M+NH4]+	NA	C52H94O6	814.705	Triacylglyceride	16:1/16:1/17:1 | 15:1/17:1/17:1 | 15:1/16:1/18:1 | 16:0/16:1/17:2 | 15:0/17:1/17:2 | 14:0/15:0/20:3 | 14:0/17:2/18:1	205041	530946	444619	499862	622197	243727	512295	466081	442599	677914	228288	79318	113081	96237	144173	228040	74022	177939	194697	196310	73883	46097.1	75399.4	84703	90848	97479	51707.8	70610.4	75724.3	105372
LP_003719	TAG 51:0	866.815	-1.5584	-0.0108	[M+NH4]+	NA	C54H104O6	848.783	Triacylglyceride	16:0/17:0/18:0 | 17:0/17:0/17:0 | 15:0/18:0/18:0 | 16:0/16:0/19:0 | 15:0/17:0/19:0 | 14:0/18:0/19:0 | 15:0/16:0/20:0 | 14:0/17:0/20:0	17683118	9095053	9712564	9770590	50801368	14869527	35549420	38252732	31299956	9808017	21761018	14502184	9685522	27395806	10882148	15138534	8926242	10327572	9403989	14593581	10850138	11780388	11272814	7441257	13829432	12018027	6499157	8010031	7491977	25943506
LP_003730	TAG 51:1	864.799	-0.5565	-0.0007	[M+NH4]+	NA	C54H102O6	846.768	Triacylglyceride	16:0/17:0/18:1 | 16:0/17:1/18:0 | 17:0/17:0/17:1 | 16:0/16:0/19:1 | 15:0/18:0/18:1 | 16:1/17:0/18:0 | 15:0/17:0/19:1 | 16:0/16:1/19:0 | 14:0/18:0/19:1 | 15:0/17:1/19:0	34096860	72507616	62775032	91226064	113721792	43744172	80414776	103698456	88959760	108020032	42716828	43331440	64850584	43933648	64527728	47327492	44738968	75960032	58054040	67349616	35496052	20809078	37525660	29320352	25065828	45464752	28528916	45432556	33876896	42848868
LP_003741	TAG 51:2	862.784	-0.2208	-0.002	[M+NH4]+	NA	C54H100O6	844.752	Triacylglyceride	16:0/17:1/18:1 | 17:0/17:1/17:1 | 16:0/17:0/18:2 | 15:0/18:1/18:1 | 16:1/17:0/18:1 | 16:1/17:1/18:0 | 15:0/17:1/19:1 | 16:0/16:1/19:1 | 15:0/18:0/18:2 | 16:0/16:0/19:2 | 15:0/17:0/19:2 | 14:0/18:1/19:1	17984542	43323196	35454068	51154832	62605408	22331620	42473528	50930012	47884616	61074916	24034536	19984572	25840092	17627272	27345580	25804566	18084648	37924104	27616324	32842894	15760384	7833708	13868369	12351073	11194598	19865300	10032182	17728236	12941023	18071320
LP_003774	TAG 51:3	860.769	-0.2824	0.0134	[M+NH4]+	NA	C54H98O6	842.736	Triacylglyceride	17:1/17:1/17:1 | 16:1/17:1/18:1 | 16:0/17:1/18:2 | 15:0/18:1/18:2 | 15:0/16:0/20:3 | 16:0/16:1/19:2 | 15:0/17:1/19:2 | 16:1/17:0/18:2 | 16:0/17:2/18:1 | 15:1/18:1/18:1 | 14:0/18:1/19:2 | 17:0/17:1/17:2 | 14:0/17:0/20:3 | 16:1/16:1/19:1 | 16:0/17:0/18:3 | 15:0/16:1/20:2 | 15:1/16:0/20:2 | 15:1/17:0/19:2	3048865	6464649	6113626	6948399	8650380	3805606	7004210	8434740	6523913	8924404	3813402	2459345	3248225	2301924	3442437	4413944	2127686	5107712	3165836	4262567	2219186	934008	1861192	1450965	1535500	2572019	1241744	1740985	1166684	2032562
LP_003917	TAG 53:0	894.847	-1.2321	-0.0233	[M+NH4]+	NA	C56H108O6	876.815	Triacylglyceride	17:0/18:0/18:0 | 16:0/18:0/19:0 | 17:0/17:0/19:0 | 16:0/17:0/20:0 | 15:0/18:0/20:0 | 15:0/19:0/19:0 | 14:0/15:0/24:0 | 14:0/17:0/22:0 | 14:0/16:0/23:0 | 14:0/19:0/20:0	6142601	2653365	2535865	2715223	22319656	4827318	13302646	12776241	11255688	2598307	7938882	4054945	2500127	11017425	2950685	4899126	2075903	3110031	2439986	4268645	3255318	3166724	2551862	1524051	4197343	3059679	1213733	1888966	1685375	10080304
LP_003928	TAG 53:1	892.831	-0.8922	-0.0044	[M+NH4]+	NA	C56H106O6	874.799	Triacylglyceride	17:0/18:0/18:1 | 17:1/18:0/18:0 | 17:0/17:0/19:1 | 16:0/18:0/19:1 | 16:0/18:1/19:0 | 17:0/17:1/19:0 | 16:0/17:0/20:1 | 16:0/17:1/20:0	30247872	78591568	63753172	88341656	124772272	35004676	72665536	107639448	95242648	113765696	39930716	44344920	67999168	45665156	67333896	47992444	42739740	86779160	56826232	76006472	37186736	17109792	36772256	26347870	18823720	45363704	28245606	46139828	31166926	42670340
LP_003939	TAG 53:2	890.815	-0.2082	-0.0044	[M+NH4]+	NA	C56H104O6	872.783	Triacylglyceride	17:0/18:1/18:1 | 17:1/18:0/18:1 | 17:0/17:1/19:1 | 16:0/18:1/19:1 | 16:0/17:1/20:1 | 17:0/18:0/18:2 | 16:1/18:0/19:1 | 16:0/17:0/20:2 | 17:0/17:0/19:2 | 16:0/18:0/19:2 | 16:1/17:0/20:1 | 15:0/18:1/20:1 | 15:0/19:1/19:1 | 15:0/18:0/20:2	33479522	84625968	69596432	102365288	117084680	37042276	79424520	112016480	100345944	122253056	40890036	41900904	59282472	35888512	59982800	47343216	42047196	76084536	56537448	64422344	35172048	13849963	30048052	19991712	19248682	41472064	20265750	37351652	22398964	32698838
LP_003950	TAG 53:3	888.799	-0.6543	-0.0003	[M+NH4]+	NA	C56H102O6	870.768	Triacylglyceride	17:1/18:1/18:1 | 17:1/17:1/19:1 | 17:0/18:1/18:2 | 17:1/18:0/18:2 | 16:0/17:1/20:2 | 16:0/18:2/19:1 | 16:0/17:0/20:3 | 16:0/18:1/19:2 | 17:0/17:1/19:2 | 15:0/18:1/20:2 | 15:0/18:0/20:3 | 16:1/18:1/19:1 | 16:0/16:0/21:3 | 16:1/17:0/20:2 | 16:1/18:0/19:2 | 15:0/19:1/19:2 | 15:0/17:0/21:3	12342919	26175390	22099744	30536552	34119440	15476081	25678572	33811860	29549942	35901956	14142306	11254591	17235196	9951994	15572008	15878068	11558183	21461898	15809609	17835988	9233869	3934384	7311175	5188251	5828526	12383676	5213939	9504313	5939373	8931965
LP_003961	TAG 53:4	886.784	-0.2031	0.0178	[M+NH4]+	NA	C56H100O6	868.752	Triacylglyceride	16:1/17:0/20:3 | 15:0/16:0/22:4 | 15:0/18:1/20:3 | 16:0/17:1/20:3 | 16:0/16:1/21:3 | 15:0/17:1/21:3 | 17:0/18:2/18:2 | 16:0/17:0/20:4 | 17:1/18:1/18:2 | 14:0/17:0/22:4 | 17:0/18:1/18:3 | 16:1/18:2/19:1 | 17:1/17:1/19:2 | 15:0/19:2/19:2 | 14:0/18:1/21:3 | 16:1/17:1/20:2	2007978	2602011	2520989	2882937	3013255	2765221	2278430	2546339	2353645	2916896	1808205	767683	910282	562239	900950	1785379	691650	1783724	1145737	1514781	767557	180175	485867	306741	261690	927631	291103	523312	301389	592614
LP_004126	TAG 55:0	922.879	-1.5475	-0.0106	[M+NH4]+	NA	C58H112O6	904.846	Triacylglyceride	15:0/16:0/24:0 | 15:0/18:0/22:0 | 17:0/18:0/20:0 | 16:0/17:0/22:0 | 16:0/16:0/23:0 | 15:0/20:0/20:0 | 16:0/18:0/21:0 | 17:0/17:0/21:0 | 15:0/17:0/23:0 | 14:0/17:0/24:0 | 18:0/18:0/19:0 | 16:0/19:0/20:0 | 17:0/19:0/19:0 | 14:0/18:0/23:0 | 14:0/16:0/25:0	1065171	492501	462813	502664	3326601	838432	2066056	1900998	1619255	529396	1311520	597912	475542	1765249	513346	796754	401415	513062	467505	638667	533396	369024	477633	351400	694728	556123	312276	397002	390777	1528921
LP_004137	TAG 55:1	920.863	-1.7368	-0.0126	[M+NH4]+	NA	C58H110O6	902.83	Triacylglyceride	18:0/18:1/19:0 | 17:0/18:1/20:0 | 17:0/18:0/20:1 | 18:0/18:0/19:1 | 17:0/19:0/19:1 | 16:0/19:0/20:1 | 17:1/18:0/20:0 | 16:0/19:1/20:0 | 17:1/19:0/19:0 | 17:0/17:0/21:1 | 16:0/18:0/21:1 | 16:0/17:1/22:0 | 16:1/19:0/20:0 | 16:0/18:1/21:0 | 16:1/17:0/22:0 | 15:0/20:0/20:1 | 15:0/18:0/22:1	5668456	15546448	11474270	18408854	29522680	6873501	15679888	19814226	20256766	20825042	8732782	8931294	13782203	11054305	15153101	9964528	8896566	16984328	13209207	17311950	8232907	3565087	8012853	5402050	4104793	8840576	5450848	9286964	6265565	10600894
LP_004148	TAG 55:2	918.846	-1.5502	-0.0068	[M+NH4]+	NA	C58H108O6	900.815	Triacylglyceride	18:0/18:1/19:1 | 17:0/19:1/19:1 | 16:0/19:1/20:1 | 18:1/18:1/19:0 | 17:0/18:1/20:1 | 17:1/18:0/20:1 | 17:1/18:1/20:0 | 16:0/18:0/21:2 | 17:1/19:0/19:1 | 17:0/17:0/21:2 | 16:0/18:1/21:1 | 17:0/18:0/20:2 | 17:0/17:1/21:1 | 16:0/19:0/20:2 | 16:0/17:1/22:1	13730821	41221932	31024232	52876440	66175532	15297579	35175784	47132316	48819864	59822812	19507496	18324784	30158658	21355590	31891756	22422848	19508718	41520636	29496118	36849360	17369904	5705152	13993342	9793134	7956518	20917094	9699274	18284012	12053988	17466758
LP_004181	TAG 55:3	916.831	-0.5543	0.0017	[M+NH4]+	NA	C58H106O6	898.799	Triacylglyceride	18:1/18:1/19:1 | 18:0/18:1/19:2 | 16:0/18:0/21:3 | 18:0/18:2/19:1 | 16:0/19:1/20:2 | 16:0/19:2/20:1 | 17:0/18:1/20:2 | 17:0/19:1/19:2 | 17:0/17:0/21:3 | 16:0/18:1/21:2 | 17:1/19:1/19:1 | 17:0/18:0/20:3 | 17:1/18:1/20:1 | 17:1/18:0/20:2 | 17:0/18:2/20:1 | 18:1/18:2/19:0 | 16:0/17:0/22:3 | 16:0/19:0/20:3 | 17:1/19:0/19:2 | 17:0/17:1/21:2 | 16:1/19:1/20:1 | 16:1/18:0/21:2 | 16:0/18:2/21:1	10434472	28682284	23221848	37085812	40213148	12702222	28974358	33475738	36425748	40767616	13524209	11812877	18013302	11826678	17422220	15198710	11571066	23806302	18897078	21024598	10534681	3206666	7921952	5062884	4722771	12626803	4655438	9920354	5705015	8956720
LP_004225	TAG 55:4	914.815	-0.7267	0.0192	[M+NH4]+	NA	C58H104O6	896.783	Triacylglyceride	16:0/17:0/22:4 | 16:0/18:1/21:3 | 17:0/18:1/20:3 | 17:0/17:1/21:3 | 17:1/18:0/20:3 | 15:0/18:0/22:4 | 16:0/17:1/22:3 | 16:0/19:1/20:3 | 15:0/18:1/22:3 | 18:1/18:1/19:2 | 17:0/19:2/19:2 | 15:0/19:1/21:3 | 16:1/17:0/22:3 | 18:0/18:2/19:2 | 18:1/18:2/19:1 | 17:1/18:1/20:2 | 17:0/18:2/20:2 | 15:0/20:2/20:2 | 16:1/18:0/21:3 | 17:1/19:1/19:2 | 16:0/19:2/20:2 | 16:0/18:2/21:2	12181945	18368756	17902624	18364532	17984614	14680392	19874412	21487584	17436844	19548212	11341613	4891856	6304832	4328255	6554225	12368703	4339620	8481722	7086497	7511864	3996740	1187229	2507945	1877118	1843646	5609539	1428337	2745650	1869545	3133809
LP_004412	TAG 57:0	950.91	-0.8029	-0.0084	[M+NH4]+	NA	C60H116O6	932.877	Triacylglyceride	16:0/17:0/24:0 | 16:0/16:0/25:0 | 15:0/18:0/24:0 | 17:0/17:0/23:0 | 15:0/17:0/25:0 | 16:0/18:0/23:0 | 15:0/16:0/26:0 | 17:0/18:0/22:0 | 17:0/20:0/20:0	969378	454526	443979	495962	2903821	708780	1841923	1768223	1279615	453855	1345944	606255	519080	1584018	553701	720561	409769	625881	475105	683120	558629	389065	543436	371654	715174	593850	303775	448266	394308	1578815
LP_004423	TAG 57:1	948.894	-2.2579	-0.0128	[M+NH4]+	NA	C60H114O6	930.862	Triacylglyceride	16:0/17:1/24:0 | 16:0/18:1/23:0 | 17:1/18:0/22:0 | 17:0/18:1/22:0 | 17:0/17:1/23:0 | 15:0/18:1/24:0 | 16:0/19:1/22:0 | 15:0/17:1/25:0 | 16:0/17:0/24:1 | 17:1/20:0/20:0 | 16:0/16:0/25:1 | 18:0/18:1/21:0 | 16:1/18:0/23:0 | 15:0/18:0/24:1 | 15:0/19:1/23:0 | 16:1/17:0/24:0 | 14:0/18:1/25:0 | 16:0/16:1/25:0 | 14:0/17:1/26:0 | 15:0/17:0/25:1 | 18:0/19:1/20:0 | 15:0/16:1/26:0 | 17:0/19:1/21:0	2150749	4148491	3084793	4666924	9470188	2415282	5080426	5975008	5634460	5052770	3050404	2463387	3711994	3869998	3986755	3291178	2331315	4711986	3269582	4914667	2448980	1084988	2300025	1569806	1285833	2770985	1566335	2722207	1918759	3828712
LP_004434	TAG 57:2	946.878	-1.2717	0.004	[M+NH4]+	NA	C60H112O6	928.846	Triacylglyceride	16:0/18:1/23:1 | 18:0/19:1/20:1 | 18:1/18:1/21:0 | 18:0/18:1/21:1 | 16:0/19:1/22:1 | 18:1/19:1/20:0 | 17:1/18:0/22:1 | 16:0/17:1/24:1 | 17:1/19:1/21:0 | 18:0/18:0/21:2 | 16:0/20:1/21:1 | 18:1/19:0/20:1 | 17:0/18:1/22:1 | 19:0/19:1/19:1 | 16:1/18:0/23:1 | 17:1/20:0/20:1 | 17:0/19:1/21:1 | 16:0/20:0/21:2 | 17:0/20:1/20:1 | 16:1/20:1/21:0 | 17:1/18:1/22:0 | 18:0/18:2/21:0 | 17:0/17:1/23:1 | 16:0/16:…	3159492	10937462	7208633	13248457	17303758	4037445	8704143	12135252	11842342	14931326	5153050	4570549	8462955	5642210	8270063	5372814	4937201	10828287	8371067	10721474	4502506	1253397	3529428	2536501	1761889	5212011	2382494	4827270	2999447	4716894
LP_004445	TAG 57:3	944.862	-1.2085	0.0045	[M+NH4]+	NA	C60H110O6	926.83	Triacylglyceride	18:0/18:0/21:3 | 18:1/18:1/21:1 | 18:0/19:1/20:2 | 18:0/18:1/21:2 | 19:1/19:1/19:1 | 17:1/18:1/22:1 | 18:1/19:0/20:2 | 18:0/18:2/21:1 | 16:0/18:0/23:3 | 17:0/17:0/23:3 | 17:0/18:0/22:3 | 17:0/20:1/20:2 | 18:1/19:1/20:1 | 18:0/19:0/20:3 | 17:0/18:1/22:2 | 17:1/18:0/22:2 | 17:1/20:1/20:1 | 17:0/19:0/21:3 | 16:0/19:0/22:3 | 17:0/18:2/22:1 | 17:1/19:0/21:2 | 17:1/19:1/21:1 | 16:0/20:2/21:1 | 18:2/19:…	4001209	12547126	8448224	15733138	18700714	4850155	9245843	12501959	14254401	16909146	5620775	4593807	7308486	5177075	8061330	6643740	4478690	9913347	8513273	8981066	4377048	1034746	2927809	1827034	1549596	5158781	1789291	3891929	2346649	3521642
LP_004456	TAG 57:4	942.846	-1.2482	0.0182	[M+NH4]+	NA	C60H108O6	924.815	Triacylglyceride	18:0/18:1/21:3 | 17:0/18:0/22:4 | 17:0/18:1/22:3 | 16:0/19:1/22:3 | 18:1/18:1/21:2 | 17:0/19:1/21:3 | 16:0/20:1/21:3 | 17:1/18:0/22:3 | 16:0/20:2/21:2 | 18:0/19:1/20:3 | 18:1/19:1/20:2 | 17:0/20:1/20:3 | 17:0/20:2/20:2 | 16:0/19:0/22:4 | 16:0/17:0/24:4 | 17:1/19:1/21:2 | 17:1/20:1/20:2 | 18:1/18:2/21:1 | 18:0/18:2/21:2 | 17:1/19:0/21:3 | 18:1/19:0/20:3 | 16:0/18:1/23:3 | 16:0/20:3/21:1	9976148	21794804	19195606	22238900	26207350	13711585	22011644	23182974	18815592	25089002	12473043	6203777	8574724	5798032	8795279	12378515	5909007	11348646	10774182	12154787	6132257	1334385	3306543	1997134	1929344	7414902	1858841	4169377	2533280	3496107
LP_004467	TAG 57:5	940.831	1.1955	0.0352	[M+NH4]+	NA	C60H106O6	922.799	Triacylglyceride	17:0/18:1/22:4 | 17:0/18:0/22:5 | 17:1/18:0/22:4 | 18:1/18:1/21:3 | 17:1/19:1/21:3 | 16:0/19:1/22:4 | 18:1/19:1/20:3 | 18:0/18:2/21:3 | 17:1/18:1/22:3 | 16:0/17:0/24:5 | 18:0/18:1/21:4 | 17:0/19:1/21:4 | 15:0/18:1/24:4 | 17:0/18:2/22:3 | 17:0/20:2/20:3 | 16:0/20:2/21:3	17130320	29815152	28456176	24642228	26925932	21816964	29887048	32833826	23523698	25350174	18457466	8029191	11400183	8193639	10776477	21761126	8034815	15178681	13145587	14282036	8370247	2068944	4437713	2547572	2877645	9788747	2559101	4996874	3216241	4865150
LP_004489	TAG 59:1	976.926	-1.2931	-0.01	[M+NH4]+	NA	C62H118O6	958.893	Triacylglyceride	17:0/18:1/24:0 | 16:0/18:1/25:0 | 16:0/17:1/26:0 | 17:0/17:1/25:0 | 16:0/19:1/24:0 | 17:1/18:0/24:0 | 15:0/18:1/26:0 | 16:1/18:0/25:0 | 16:1/17:0/26:0 | 15:0/19:1/25:0 | 18:0/18:1/23:0 | 17:0/19:1/23:0 | 16:0/17:0/26:1	1941358	4645838	3433931	5336776	8702944	2099105	5344256	6373192	5294958	6204010	3490209	2673919	5609484	3704449	5083289	3114993	2788931	7178507	3981937	5864513	2556301	1069447	3067092	1908107	1279891	3164263	1650972	3746422	2116351	3996907
LP_004500	TAG 59:2	974.909	-1.6891	-0.0106	[M+NH4]+	NA	C62H116O6	956.877	Triacylglyceride	16:0/18:1/25:1 | 17:1/18:1/24:0 | 16:0/17:1/26:1 | 17:1/17:1/25:0 | 17:1/18:0/24:1 | 16:0/18:2/25:0 | 18:1/18:1/23:0 | 16:1/18:1/25:0 | 16:0/19:1/24:1 | 16:1/18:0/25:1 | 17:0/18:1/24:1 | 17:0/17:1/25:1 | 15:0/19:1/25:1 | 15:0/18:1/26:1 | 16:1/19:1/24:0 | 17:0/18:2/24:0 | 15:0/17:1/27:1 | 18:0/18:2/23:0 | 18:1/19:1/22:0 | 16:1/17:1/26:0 | 16:0/16:1/27:1 | 18:0/18:1/23:1 | 17:1/19:1/23:0 | 16:1/17:…	2588151	8154810	5956845	9907091	12987283	3282619	6820468	8969404	8845458	11644728	4285349	3749874	7134457	4433790	7014974	4986672	3810818	9597542	5801495	8711341	3716110	976292	3348732	2054017	1218251	4456095	1957558	4418209	2676538	4075340
LP_004511	TAG 59:3	972.894	-1.0034	-0.001	[M+NH4]+	NA	C62H114O6	954.862	Triacylglyceride	18:1/18:1/23:1 | 17:1/18:1/24:1 | 18:0/18:2/23:1 | 16:1/18:1/25:1 | 17:1/17:1/25:1 | 18:1/18:2/23:0 | 17:1/18:2/24:0 | 16:0/17:1/26:2 | 18:0/18:0/23:3 | 17:0/18:2/24:1 | 16:0/18:2/25:1 | 18:1/19:1/22:1 | 16:0/18:1/25:2 | 17:1/19:1/23:1 | 18:0/20:0/21:3 | 16:1/17:1/26:1 | 17:1/18:0/24:2 | 16:1/19:1/24:1 | 16:0/19:2/24:1 | 16:1/20:2/23:0 | 16:0/20:3/23:0 | 16:0/20:2/23:1 | 17:0/17:1/25:2 | 17:0/20:…	1713586	5843241	4663997	6645379	8978478	2231649	4864291	6487679	6156036	8560274	3301353	2398252	4512645	2478899	4233183	3367017	2656421	5615650	4389412	5720661	2444387	491288	1580105	1008052	749205	3033866	812148	2260342	1285292	1951223
LP_004522	TAG 59:4	970.878	-1.4876	-0.0034	[M+NH4]+	NA	C62H112O6	952.846	Triacylglyceride	18:1/20:0/21:3 | 17:0/20:1/22:3 | 18:0/18:1/23:3 | 17:0/18:1/24:3 | 18:0/19:1/22:3 | 18:1/19:0/22:3 | 18:0/20:1/21:3 | 17:1/20:0/22:3 | 17:0/20:0/22:4 | 18:0/19:0/22:4 | 17:1/18:0/24:3 | 19:0/19:1/21:3 | 17:0/18:0/24:4 | 19:1/20:0/20:3 | 17:0/19:1/23:3 | 17:1/19:0/23:3 | 19:0/20:1/20:3 | 16:0/19:1/24:3 | 17:0/21:1/21:3 | 16:0/20:1/23:3 | 16:0/17:0/26:4 | 16:0/21:3/22:1 | 18:1/18:1/23:2	2167504	6227173	4795295	6663176	8170791	2896700	5153861	6314928	5887767	7129374	3847093	2040410	3630694	2132752	3336974	3986614	2057694	4730074	3690695	4255303	2144672	325181	1152310	612890	558852	2704696	516889	1579857	780327	1300776
LP_004533	TAG 59:5	968.862	-0.1141	0.0224	[M+NH4]+	NA	C62H110O6	950.83	Triacylglyceride	18:0/19:1/22:4 | 18:1/19:1/22:3 | 18:1/19:0/22:4 | 18:0/19:0/22:5 | 19:1/19:1/21:3 | 17:0/20:1/22:4 | 17:0/20:0/22:5 | 18:1/20:1/21:3 | 18:1/18:1/23:3 | 17:0/18:1/24:4 | 17:0/18:0/24:5 | 18:0/20:2/21:3 | 19:1/20:2/20:2 | 17:1/20:0/22:4 | 16:0/21:1/22:4 | 18:0/18:1/23:4 | 16:0/19:0/24:5 | 17:1/19:0/23:4 | 17:0/20:2/22:3 | 17:0/19:1/23:4 | 17:1/20:1/22:3 | 17:1/21:1/21:3 | 19:1/20:1/20:3 | 16:0/19:…	3523230	5924021	5493333	5915963	5722039	4228801	5986315	6899791	4356662	6217780	4732275	2084931	2997842	2082862	2673814	4719714	1936735	3611353	3381367	3512525	2232413	514704	1200899	733543	753806	2890939	705637	1557389	911419	1231652
LP_004544	TAG 59:6	966.846	NA	NA	[M+NH4]+	NA	C62H108O6	948.815	Triacylglyceride	18:0/19:1/22:5 | 18:1/19:1/22:4 | 17:0/21:3/21:3 | 18:1/19:0/22:5 | 17:0/18:1/24:5 | 17:0/20:1/22:5 | 16:0/19:1/24:5 | 18:0/20:3/21:3 | 17:0/18:0/24:6 | 17:1/18:0/24:5 | 17:1/20:1/22:4 | 19:0/20:3/20:3 | 17:1/20:0/22:5 | 19:1/19:1/21:4 | 18:1/20:1/21:4 | 17:0/20:2/22:4 | 16:0/21:1/22:5	6370789	11645891	11061092	11910562	15409854	7516893	11837104	12912591	11676776	12598254	6859845	3752483	5586727	4226595	5220701	8116752	3952425	7200982	6708405	7176487	3817995	832086	2085913	1086615	1272552	4489237	1147358	2538253	1476930	2159217
LP_004566	TAG 61:2	1002.94	-0.9779	-0.024	[M+NH4]+	NA	C64H120O6	984.908	Triacylglyceride	18:1/18:1/25:0 | 17:1/18:1/26:0 | 18:1/19:1/24:0 | 17:1/19:1/25:0 | 17:1/18:0/26:1 | 16:0/19:1/26:1 | 17:0/18:1/26:1 | 16:0/18:1/27:1 | 18:0/18:2/25:0 | 17:0/17:1/27:1 | 18:0/18:1/25:1 | 16:1/19:1/26:0 | 17:1/20:1/24:0 | 16:1/18:0/27:1 | 17:0/18:2/26:0 | 16:0/20:2/25:0 | 17:0/20:2/24:0 | 16:0/17:1/28:1 | 17:0/19:1/25:1 | 16:0/20:1/25:1 | 17:0/19:2/25:0 | 16:0/19:2/26:0	1515557	5387491	3862700	6924330	8452019	1710573	4775125	6483099	5439611	7659457	2965596	2834041	5945185	3403947	6116279	3073507	3095132	8428870	4598315	6549673	2789053	756494	2832301	1760702	995305	3262057	1577841	3899080	2330523	3476992
LP_004577	TAG 61:3	1000.93	-1.2199	-0.0086	[M+NH4]+	NA	C64H118O6	982.893	Triacylglyceride	18:1/18:1/25:1 | 17:1/18:1/26:1 | 18:1/18:2/25:0 | 17:1/19:1/25:1 | 17:1/17:1/27:1 | 18:1/19:1/24:1 | 17:0/18:2/26:1 | 18:2/19:1/24:0 | 18:0/18:2/25:1 | 16:1/19:1/26:1 | 16:0/18:2/27:1 | 16:0/20:3/25:0 | 17:0/20:3/24:0 | 17:0/18:1/26:2 | 16:1/18:1/27:1 | 19:1/19:1/23:1 | 16:0/20:2/25:1 | 17:0/20:2/24:1 | 16:0/19:2/26:1 | 17:1/19:2/25:0 | 17:1/20:2/24:0 | 16:0/19:1/26:2	1195050	4739983	3369692	5767715	6876231	1490458	3731899	4919012	4784173	6645409	2382400	2154104	4490867	2240609	3886029	2551968	2299151	5857297	3672255	5005364	2048913	408805	1632595	904862	599333	2663854	801906	2342982	1192967	1837055
LP_004588	TAG 61:4	998.91	0.0298	-0.0264	[M+NH4]+	NA	C64H116O6	980.877	Triacylglyceride	16:0/21:3/24:1 | 18:1/18:2/25:1 | 16:0/20:3/25:1 | 17:0/18:2/26:2 | 18:1/21:3/22:0 | 18:2/19:1/24:1 | 18:1/18:1/25:2 | 16:0/22:3/23:1 | 17:0/20:3/24:1 | 17:1/18:1/26:2 | 18:0/18:2/25:2 | 17:0/22:1/22:3 | 18:1/20:0/23:3 | 18:0/21:3/22:1 | 18:0/20:3/23:1 | 17:0/21:3/23:1 | 18:1/19:2/24:1	697342	2431621	1976094	3019944	3761430	1094262	2122616	2706091	2518392	3394596	1630820	1197153	2181802	1162598	1928136	1687073	1203563	2653172	2067012	2467655	1196792	178108	768979	350964	288390	1514920	322813	1055305	479839	807052
LP_004599	TAG 61:5	996.893	-0.8456	-0.0001	[M+NH4]+	NA	C64H114O6	978.862	Triacylglyceride	18:1/18:1/25:3 | 19:1/20:1/22:3 | 17:0/18:1/26:4	665519	1859417	1412568	2007524	2210086	813936	1617708	1814789	1520932	2109020	1479316	825796	1287586	736819	1101404	1419171	791476	1713658	1373105	1535371	774533	140119	410281	241109	215237	1020351	188337	632826	320632	436928
LP_004610	TAG 61:6	994.878	-1.6176	0.015	[M+NH4]+	NA	C64H112O6	976.846	Triacylglyceride	16:0/22:5/23:1 | 18:0/21:3/22:3 | 18:0/21:1/22:5 | 18:1/21:1/22:4 | 17:0/18:1/26:5 | 17:0/22:3/22:3 | 17:0/20:1/24:5	1341960	2476470	2321559	2842365	2493101	1703770	2343210	2642306	2446819	2655868	2341839	1298236	1712407	1314639	1619855	1877387	1287859	1848424	2023828	1733151	1190059	244828	799895	420821	403741	1443367	384169	1038045	481979	740737
LP_004632	TAG 62:1	1018.97	-1.1087	-0.0059	[M+NH4]+	NA	C65H124O6	1000.94	Triacylglyceride	18:0/18:1/26:0 | 16:0/20:1/26:0 | 16:0/18:1/28:0 | 18:0/20:1/24:0 | 18:1/20:0/24:0	2491370	8342567	6759628	10040867	17532580	2729748	10292904	13247490	10886821	11279585	6003169	6581666	13511027	10720457	14926818	5601071	6662917	19327934	10459178	18320080	7253314	3259046	9910450	7149049	4061724	7020908	5651043	11557576	9333715	15087272
LP_004643	TAG 62:2	1016.96	-1.6933	-0.0218	[M+NH4]+	NA	C65H122O6	998.924	Triacylglyceride	18:1/18:1/26:0 | 18:0/18:1/26:1 | 18:0/18:2/26:0 | 18:1/20:1/24:0 | 16:0/20:1/26:1 | 16:0/18:1/28:1 | 18:0/20:1/24:1 | 16:0/20:2/26:0 | 18:0/20:2/24:0 | 16:1/20:1/26:0 | 18:1/20:0/24:1	4028738	16955268	13439707	19407888	25473938	5069325	17076842	20547684	18690788	23742356	8403756	9566125	20272240	13056459	19885890	9824008	10735170	25350424	14591316	22955260	10091862	3229474	10716865	7742089	4266140	10593438	6464218	14188182	9262557	13130426
LP_004654	TAG 62:3	1014.94	-0.2806	-0.0171	[M+NH4]+	NA	C65H120O6	996.908	Triacylglyceride	18:1/18:1/26:1 | 18:0/18:2/26:1 | 18:1/18:2/26:0 | 18:0/18:1/26:2 | 18:0/20:3/24:0 | 18:1/20:1/24:1 | 18:1/20:2/24:0 | 16:0/20:2/26:1 | 18:0/20:2/24:1 | 18:2/20:1/24:0 | 16:0/18:1/28:2 | 18:1/22:1/22:1 | 16:0/20:3/26:0 | 16:0/20:1/26:2 | 20:1/20:1/22:1 | 18:2/20:0/24:1 | 16:1/20:1/26:1 | 18:0/20:1/24:2 | 18:0/18:0/26:3	4214699	15320080	12376081	19011148	21007824	5076987	14174786	19683364	18423236	23588236	8245660	9074456	16289350	10445676	16802286	8460822	9573958	21154604	13258449	17766796	8303885	2235742	7628771	5007288	3260847	9515476	3775003	10311739	5621593	7615811
LP_004665	TAG 62:4	1012.92	-0.3513	-0.0225	[M+NH4]+	NA	C65H118O6	994.893	Triacylglyceride	18:1/18:2/26:1 | 18:1/18:1/26:2 | 18:0/18:2/26:2 | 18:0/20:3/24:1 | 18:1/20:3/24:0 | 16:0/20:3/26:1 | 18:0/18:0/26:4 | 16:0/22:3/24:1 | 16:0/22:4/24:0 | 18:0/18:1/26:3 | 18:1/22:0/22:3 | 18:1/20:2/24:1 | 18:0/22:0/22:4 | 18:2/18:2/26:0 | 18:2/20:2/24:0 | 18:2/20:1/24:1 | 16:1/20:2/26:1 | 20:2/20:2/22:0 | 16:1/22:3/24:0	2348992	7415923	7883573	10157544	11823734	2557824	9136242	10213753	10734782	11916472	5446886	5273410	8854968	6171434	8740068	5739517	5510774	12450498	7484952	9057822	5050330	1022501	4277008	2273863	1701232	5560973	1757035	5106212	2731481	4175605
LP_004676	TAG 62:5	1010.91	-0.117	0.0164	[M+NH4]+	NA	C65H116O6	992.877	Triacylglyceride	16:0/22:4/24:1 | 18:1/20:3/24:1 | 16:0/22:5/24:0 | 18:1/22:0/22:4 | 18:0/22:1/22:4 | 18:0/18:1/26:4 | 18:0/18:0/26:5 | 18:0/22:0/22:5 | 18:1/22:1/22:3 | 18:1/18:2/26:2 | 18:1/18:1/26:3 | 16:0/20:3/26:2 | 18:2/22:0/22:3 | 18:2/18:2/26:1 | 16:0/18:0/28:5 | 16:0/22:3/24:2 | 16:0/20:4/26:1 | 18:0/20:2/24:3	2619668	8107918	6296072	7274702	8674779	4460601	6266126	7746299	5362879	6620217	3337999	2998349	4997176	3301574	5262904	4498099	3031570	7279508	3694331	4509508	3000475	735085	2562074	1331449	1258047	2780287	911802	2877536	1520300	2156035
LP_004687	TAG 62:6	1008.89	-1.3802	-0.0068	[M+NH4]+	NA	C65H114O6	990.862	Triacylglyceride	18:0/18:1/26:5 | 16:0/22:5/24:1 | 18:1/22:1/22:4 | 18:0/18:0/26:6 | 18:1/22:0/22:5 | 18:0/22:1/22:5 | 18:0/22:3/22:3 | 18:1/18:1/26:4 | 16:0/22:4/24:2 | 20:1/20:1/22:4 | 16:0/18:1/28:5 | 16:0/20:1/26:5 | 18:1/20:4/24:1 | 18:1/20:1/24:4 | 16:0/22:1/24:5 | 16:0/18:0/28:6 | 20:0/20:3/22:3 | 16:1/22:5/24:0 | 16:1/22:4/24:1 | 16:0/22:0/24:6 | 18:1/20:3/24:2 | 18:1/20:0/24:5 | 18:0/20:3/24:3 | 16:1/22:…	7480153	19751656	14425270	17581194	21978076	8477642	16428321	17790688	16328024	18896126	10200810	6446408	11689992	8873054	12360650	11225504	6538187	13671820	11618402	12152668	6989602	1470904	5126477	2622584	2733734	7357142	2223185	5785121	3180600	5422205
LP_009288	PC 34:0	762.599	-1.7966	-0.0169	[M+H]+	PC(17:0/17:0)|1,2-Diheptadecanoyl-sn-glycero-3-phosphocholine|1,2-Heptadecanoyl-3-sn-phosphatidylcholine|L-alpha-Diheptadecanoylphosphatidylcholine|PC 34:0	C42H84NO8P	761.593	Phosphatidylcholine	16:0/18:0 | 17:0/17:0	71164696	203745392	156817488	248763279	333372992	72365256	197349456	248747247	191913328	259803839	112863664	187935104	308547775	240666864	321422785	105332800	170693648	335991487	228276959	319910273	135738944	222561520	293374655	287578048	179309296	120281760	267857648	306366015	280780096	363816832
LP_009299	GlcCer(d18:1/18:0)	728.601	-2.5086	-0.0087	[M+H]+	D-glucosyl-beta-1,1prime-N-stearoyl-D-erythro-sphingosine|C18 Glucosyl(beta) Ceramide (d18:1/18:0)|N-(Octadecanoyl)-1-beta-glucosyl-sphing-4-enine	C42H81NO8	727.596	GlucoCeramide	NA	241598	256336	297835	323600	466322	255570	344591	424010	328074	291930	221416	195048	181617	337999	167602	274087	230700	257495	244405	373232	337906	141606	201424	163959	159351	285428	153620	184223	190088	294791
LP_009310	PC 32:0	734.568	-3.1302	-0.0086	[M+H]+	PC(16:0/16:0)|Dipalmitoyl phosphatidylcholine|Dipalmitoyl-phosphatidylcholine|1,2-Dipalmitoyl-sn-glycero-3-phosphocholine|1,2-Dipalmitoyl-3-sn-phosphatidylcholine|1,2-Dipalmitoyl-L-lecithin|DPPC|1,2-Dihexadecanoyl-sn-glycero-3-phosphocholine|PC 32:0	C40H80NO8P	733.562	Phosphatidylcholine	16:0/16:0 | 14:0/18:0	110511720	299361408	239813840	385110015	500080129	116117760	282968896	365282817	342586367	426835456	158183888	270571584	397999423	350016448	397669567	130278632	238850208	437078848	294842689	430304191	167387024	272043904	370281664	364688064	244999729	149495648	322108607	388723520	369236545	456801216
LP_009365	LysoPC 16:0	496.339	-1.0389	-0.0185	[M+H]+	PC(16:0/0:0)|LPC(16:0/0:0)|16:0 Lyso-PC|1-Palmitoyl-phosphatidylcholine|1-Hexadecanoyl-sn-glycero-3-phosphocholine	C24H50NO7P	495.332	Lyso Phosphatidylcholine	NA	6101810	24678692	17668468	25043928	36758460	6326872	17440584	26278930	16158902	31650472	9441930	22207108	43500180	27401222	65200008	8045947	20252964	42471268	31946808	56017056	12105620	40451040	63499948	97784336	44598572	10663136	69297848	58810792	76468400	83396712
LP_009376	LysoPE 16:0	454.292	-0.7384	-0.0118	[M+H]+	PE(16:0/0:0)|LPE(16:0/0:0)|1-Palmitoyl-phosphatidylethenolamine|Hexadecanoic acid, 3-[[(2-aminoethoxy)hydroxyphosphinyl]oxy]-2-hydroxypropylester, (R)-|1-Palmitoyl-sn-glycerol-3-L-alpha-phosphorylethanolamine|1-Palmitoyl-sn-glycerophosphatidylethanolamine|1-Hexadecanoyl-sn-glycero-3-phosphoethanolamine	C21H44NO7P	453.286	Lyso Phosphatidylethanolamine	NA	79947	181328	150977	153900	184256	68381	194690	216812	142548	149135	125810	169542	288527	296929	297697	77958	184922	247576	276345	268325	170469	297175	345001	459472	223819	123944	420678	314106	337528	350015
LP_009398	LysoPC 18:0	524.37	-1.5639	0.0013	[M+H]+	PC(18:0/0:0)|LPC(18:0/0:0)|1-O-Stearoyl-sn-glycero-3-phosphocholine|1-Octadecanoyl-sn-glycerol-3-phosphorylcholine|1-Octadecanoyllysolecithin|1-Stearoyl-sn-glycero-3-phosphocholine|1-Stearoyl-sn-glycero-3-phosphorylcholine|1-Stearoyl-sn-glycerol-3-phosphorylcholine|1-Octadecanoyl-sn-glycero-3-phosphocholine	C26H54NO7P	523.364	Lyso Phosphatidylcholine	NA	17350736	80200808	48146496	84594208	116043872	18471246	51196900	91974008	54171768	105044704	29074804	79706480	161243248	100955192	225516128	24935678	74384864	163921984	122123280	204744239	45913540	142284720	220283376	301540288	130766608	36884456	238733840	198211360	251101489	278393983
LP_009409	PC 36:2	786.6	0.5937	0.0099	[M+H]+	PC(18:1(9Z)/18:1(9Z))|Dioleoyl phosphatidylcholine|Choline phosphate, 3-ester with L-1,2-diolein|1,2-Dioleoyl-L-alpha-lecithin|1,2-dioleoyl-sn-glycero-3-phosphocholine|1,2-di-(9Z-octadecenoyl)-sn-glycero-3-phosphocholine	C44H84NO8P	785.593	Phosphatidylcholine	18:1/18:1 | 18:0/18:2	53770040	154089391	114711536	174192208	180754032	45931792	115103088	158391952	137307984	161530192	71462288	143598832	199071472	161421584	205658159	71713728	116990064	166059696	176468336	203230320	76770976	137034000	161607152	179193520	167834960	72532800	192110064	168188720	132141552	172484976
LP_009431	PC 34:1	760.584	0.4848	-0.0057	[M+H]+	PC(16:0/18:1(9Z))|PC(16:0/18:1)|Palmitoyloleoylphosphatidylcholine|1-Palmitoyl-2-oleoyl-sn-glycero-3-phosphocholine|PC(16:0/18:1w9)|POPC|1-Hexadecanoyl-2-(9Z-octadecenoyl)-sn-glycero-3-phosphocholine	C42H82NO8P	759.578	Phosphatidylcholine	16:0/18:1 | 16:1/18:0	265839249	582672378	478288449	676263810	756769220	272217727	533369793	701458689	542578301	678193408	379977025	646390341	778686719	754661179	738254211	361377216	543918660	769538369	678006461	767629381	462548543	730777792	746446908	781077570	647890368	405131775	744923580	799120132	745737598	902600640
LP_009442	PC 36:1	788.614	-1.0325	-0.0404	[M+H]+	PC(18:0/18:1(9Z))|1-Stearoyl-2-oleoyl-sn-glycero-3-phosphocholine|L-alpha-1-Stearoyl-2-oleoyl lecithin|L-alpha-1-Stearoyl-2-oleoylphosphatidylcholine|SOPC|PC(18:0/18:1)|1-Octadecanoyl-2-(9Z-octadecenoyl)-sn-glycero-3-phosphocholine	C44H86NO8P	787.609	Phosphatidylcholine	18:0/18:1	125865376	368662463	277447680	457969919	596355708	130652680	315780799	476692415	341814785	476822720	207874688	452967745	715628990	498933120	620490302	214710191	389218240	660501950	591571521	721729788	284353985	572252540	717639232	720649660	533706111	271348545	737617918	654922371	691546820	854420482
LP_009464	PC 36:4	782.566	-3.7394 | -1.4219	-0.0563 | -0.0338	[M+H]+	PC(18:2(9Z,12Z)/18:2(9Z,12Z))|(1,2-Dilinoleoyl)-3-lecithin|1,2-Dilinoleoyl-sn-3-glycerophosphorylcholine|1,2-di-(9Z,12Z-octadecadienoyl)-sn-glycero-3-phosphocholine	C44H80NO8P	781.562	Phosphatidylcholine	NA	305201	2412209	2224834	2970409	5376342	384634	3366365	4382356	3425888	4468803	846430	1452366	3243960	2430100	3096050	1004956	1742751	3674562	2673097	3195666	1366732	938871	3404795	2038251	1576978	1187302	1315109	2356888	1671008	2087147
LP_17518	LysoPC 14:0	468.308	NA	NA	[M+H]+	NA	C22H46NO7P	467.301	Lyso Phosphatidylcholine	NA	45646.3	179977	182582	62492	140456	51040.3	120839	263251	51330.7	157118	59491	273125	505856	73950	314721	59988	236786	515934	127446	327563	148527	616349	690482	258773	314433	136273	728071	671786	305205	536021
LP_17519	LysoPC 14:0	468.308	NA	NA	[M+H]+	NA	C22H46NO7P	467.301	Lyso Phosphatidylcholine	NA	64449	230130	180134	209729	337528	64487	174822	209797	119980	332532	103156	212064	369706	223134	664421	84010	210737	361023	289704	542637	126534	443738	579382	1025083	505501	97558	656718	527620	770391	763236
LP_17566	LysoPE 18:1	480.308	NA	NA	[M+H]+	NA	C23H46NO7P	479.301	Lyso Phosphatidylethanolamine	NA	84448	354833	264340	307446	306801	79859	347989	339971	243155	303591	145170	300253	551610	415409	548532	87401	278452	529939	451791	441721	229311	382398	626495	978573	260966	135881	828345	638010	508818	564762
LP_17571	LysoPC 15:0	482.324	NA	NA	[M+H]+	NA	C23H48NO7P	481.317	Lyso Phosphatidylcholine	NA	87206	326264	244302	250662	443046	87941	253105	328021	171997	418157	128502	261757	417422	219761	647703	107260	243571	460049	304957	561111	148467	309066	533590	700692	388602	129778	520383	537246	559075	677997
LP_17572	LysoPE 18:0	482.324	NA	NA	[M+H]+	NA	C23H48NO7P	481.317	Lyso Phosphatidylethanolamine	NA	1219887	1754914	1509417	1489066	1996629	1026659	2289330	2147501	1718214	1419671	1925511	2352026	2198943	4114180	2481878	1150204	2522904	2326756	2753338	2513422	2422117	3406866	2817966	3122378	2992844	1897387	3288952	2741189	2691038	3336768
LP_17635	LysoPC 16:0	496.339	NA	NA	[M+H]+	NA	C24H50NO7P	495.332	Lyso Phosphatidylcholine	NA	1018269	3429653	2941212	1617720	4514042	1107792	2294254	4674737	1188865	3831874	1624606	3791453	6705366	1858888	6225095	1490234	3217158	6878675	2360310	6445956	2286714	4815193	7250357	4508645	4148417	2472622	7360694	7406473	4844847	7877144
LP_17660	LysoPE 20:4	502.292	NA	NA	[M+H]+	NA	C25H44NO7P	501.286	Lyso Phosphatidylethanolamine	NA	161842	506416	457352	212577	235869	166355	395277	633903	115309	218939	231972	345405	859007	132468	387604	155660	260676	892159	194194	378897	270515	407285	985459	477132	125003	205402	1001224	738294	293258	328239
LP_17691	LysoPC 17:1	508.339	NA	NA	[M+H]+	NA	C25H50NO7P	507.332	Lyso Phosphatidylcholine	NA	39642.9	164677	128798	174328	239424	41659.1	129553	173532	125204	214007	67472.3	149686	342367	247852	516293	52623.6	137711	314555	294591	391991	75988	258654	441976	644743	327956	72201	462632	406779	488727	443043
LP_17711	LysoPC 17:0	510.355	NA	NA	[M+H]+	NA	C25H52NO7P	509.348	Lyso Phosphatidylcholine	NA	525796	2408080	1517614	2375927	3077697	549182	1635129	2787380	1684482	2873826	922680	2351544	4693460	2795348	6124144	750016	2142335	4509340	3182446	5106804	1295969	3573976	6268167	7493390	3319094	1103633	5949982	5525432	6569192	6964799
LP_17720	Cer(d18:1/14:0) | Cer(d16:1/16:0)	510.487	NA	NA	[M+H]+	NA	C32H63NO3	509.481	Ceramide	NA	1779274	2867821	1926208	4601316	6083586	1855996	2134990	3548801	4089073	5194039	2519620	4221460	2865400	4099704	5281920	1747573	3834348	2747338	3879065	5161219	2828850	7735614	3542838	4746340	5734938	1947124	6448740	2970610	4048745	5333418
LP_17754	LysoPC 18:2	520.339	NA	NA	[M+H]+	NA	C26H50NO7P	519.332	Lyso Phosphatidylcholine	NA	98415	773271	702630	191778	219735	112096	457658	1165197	127578	216206	193654	973542	1964773	162011	437732	192921	689711	1802026	294963	417130	437797	1818527	2022753	452443	424348	435419	1942892	1899402	478853	651037
LP_17799	LysoPC 18:0	524.371	NA	NA	[M+H]+	NA	C26H54NO7P	523.364	Lyso Phosphatidylcholine	NA	560395	2524613	1497198	2252386	3339717	557888	1502879	2733310	1620976	3109929	938435	2062986	3500338	1564302	4183230	926886	1988569	3741643	2284030	4061498	1259498	2399304	3686112	4164849	2313821	1131968	3828153	3527865	3580994	5863940
LP_17809	Cer(d18:1/15:0)	524.503	NA	NA	[M+H]+	NA	C33H65NO3	523.496	Ceramide	NA	1487815	2133342	1206838	3512706	5300484	1442357	1353357	2625280	2996174	4047163	2142676	3876871	2443842	3665708	5041112	1479440	2842680	2266862	3240949	4522422	2448372	7160184	3048416	4111468	4806444	1702039	5442200	2590124	3595168	4820598
LP_17898	LysoPC 19:1	536.37	NA	NA	[M+H]+	NA	C27H54NO7P	535.364	Lyso Phosphatidylcholine	NA	46581.7	276246	183791	297650	373995	48166.2	172787	303778	190819	319911	99932	333051	741329	492323	1044399	75495	318228	689859	554749	807334	156508	657488	1055076	1512728	654435	129201	1086988	873333	1222305	1069739
LP_17937	LysoPC 19:0	538.386	NA	NA	[M+H]+	NA	C27H56NO7P	537.379	Lyso Phosphatidylcholine	NA	36164.3	129571	90209	151220	189544	36748.1	106431	171904	92264	184577	58008	114280	239665	135029	290919	50038.6	90339	226749	148694	309889	76950	201192	294507	362860	198210	56705	342584	307037	282663	477905
LP_17938	LysoPC 19:0	538.386	NA	NA	[M+H]+	NA	C27H56NO7P	537.379	Lyso Phosphatidylcholine	NA	221704	853746	467792	894579	1133291	211498	543031	1007004	580739	958890	348678	675798	1265220	711917	1743864	280133	636267	1264332	950440	1600114	482061	920016	1355344	1886106	838825	349637	1574035	1389907	1527965	2191114
LP_17963	Cer(d18:0/16:0)	540.534	NA	NA	[M+H]+	NA	C34H69NO3	539.528	Ceramide	NA	2184662	2096344	1195420	3601775	6291140	2212456	1409207	2354385	3320794	4753274	2450534	3234468	1840124	3838992	4438425	2037606	2640188	1486892	3045598	4503383	2662196	5574321	2273828	2912596	4288864	1851807	3227958	2032332	2850851	4537816
LP_17975	LysoPC 20:4	544.339	NA	NA	[M+H]+	NA	C28H50NO7P	543.332	Lyso Phosphatidylcholine	NA	238016	1279191	1279963	318517	336717	301351	904577	1834944	201951	331562	343230	1039477	2084906	179671	475765	337566	745555	1978078	379777	482101	487572	1798385	1904765	410462	524702	570411	1774539	1724477	455090	697588
LP_17987	LysoPC 20:3	546.355	NA	NA	[M+H]+	NA	C28H52NO7P	545.348	Lyso Phosphatidylcholine	NA	66886	413229	378009	95223	162504	80308	243720	660081	67671	143253	112748	456196	865449	95645	310014	112329	318961	749369	171134	300979	234660	941709	931732	270274	304579	243374	983471	820540	304335	446169
LP_17988	LysoPC 20:3	546.354	NA	NA	[M+H]+	NA	C28H52NO7P	545.348	Lyso Phosphatidylcholine	NA	32615.1	104513	117359	169600	204326	41891.6	68875	98571	106899	114056	51694.3	146521	261973	303593	452662	41075.5	109829	170181	332906	313416	71813.3	174806	413597	849831	324587	44884.3	270865	269301	607785	281005
LP_18022	LysoPC 20:1	550.386	NA	NA	[M+H]+	NA	C28H56NO7P	549.379	Lyso Phosphatidylcholine	NA	210882	1190680	753560	1317754	1698302	226166	813291	1268507	901565	1494167	406725	1293334	2680176	1882108	3868340	342754	1179873	2609316	2204138	3165502	637477	2088136	3516322	5001202	2126778	523457	3478491	3014979	3990793	3789795
LP_18054	LysoPC 20:0	552.402	NA	NA	[M+H]+	NA	C28H58NO7P	551.395	Lyso Phosphatidylcholine	NA	581038	1892262	1074096	2132999	2856519	628212	1104567	2085516	1306579	2506880	827742	2103418	3673774	2471048	5351231	727473	1971999	3519452	2951768	4628581	1348628	3441216	4974033	7036108	2971248	949200	5745340	4574954	5804445	7249874
LP_18066	Cer(d18:1/17:0)	552.534	NA	NA	[M+H]+	NA	C35H69NO3	551.528	Ceramide	NA	1997978	3395270	2294672	4423112	6764964	1725094	2561541	4335104	3794321	4765472	2525530	4844484	3050776	4611414	5351266	2000021	3895750	2855527	3908149	5116922	2988960	7308093	3134796	3714868	4849852	2348140	4809950	3095859	3561267	5257054
LP_18178	LysoPC 22:6	568.339	NA	NA	[M+H]+	NA	C30H50NO7P	567.332	Lyso Phosphatidylcholine	NA	38059.4	178458	166463	325913	344779	46996	101601	165053	167481	192172	90653	464451	691775	837941	1076874	50635.6	304645	426290	878258	716123	114739	618320	1011559	1557611	715740	81247	707173	685668	1228876	534707
LP_18188	Cer(d18:0/18:0)	568.566	NA	NA	[M+H]+	NA	C36H73NO3	567.559	Ceramide	NA	1084274	904294	599027	1654656	2936556	1003575	609159	1288986	1661722	1943713	1247663	1408580	908535	1897857	1943454	959718	1090317	867908	1428016	1931876	1195712	2105778	903261	984396	1736863	951124	981409	786518	1211645	2095013
LP_18195	LysoPC 22:5	570.355	NA	NA	[M+H]+	NA	C30H52NO7P	569.348	Lyso Phosphatidylcholine	NA	57092.4	274073	222347	345492	333894	70575.7	194885	241346	219482	242169	96142	399965	593298	647763	945854	74137	280074	399440	792590	610069	144941	414318	702712	1173128	561886	94945	519090	570255	988451	589830
LP_18282	LysoPC 22:1	578.417	NA	NA	[M+H]+	NA	C30H60NO7P	577.411	Lyso Phosphatidylcholine	NA	85480	228986	153434	362685	444689	85486	182623	244911	186425	381126	112879	270925	539675	389371	892513	101563	254567	521168	485952	671892	167417	503870	737631	1064898	533292	139261	821903	674939	937286	875768
LP_18308	LysoPC 22:0	580.433	NA	NA	[M+H]+	NA	C30H62NO7P	579.426	Lyso Phosphatidylcholine	NA	213952	470769	287249	583587	756546	203661	333161	526441	375088	701797	272428	500805	959988	574650	1431867	197499	466717	974721	642932	1250548	344955	848730	1322954	1599341	710827	261218	1378571	1290597	1412182	1687296
LP_18315	Cer(d18:1/19:0)	580.566	NA	NA	[M+H]+	NA	C37H73NO3	579.559	Ceramide	NA	254320	420625	247343	689873	1089601	260349	277237	549835	654049	898906	358225	587691	345607	827006	962129	224596	537654	336328	567418	1006283	408116	1178199	539834	634841	763930	295174	665794	393025	661399	991200
LP_18427	Cer(d18:1/20:0)	594.581	NA	NA	[M+H]+	NA	C38H75NO3	593.575	Ceramide	NA	1146816	1506778	945101	2893808	6020328	1092329	1230288	2518101	3044544	3884538	1681930	2783440	1459110	3494054	3402792	1153670	1873026	1583132	2434504	4389063	1853984	5305788	1855213	1716113	4027738	1260360	1625326	1586320	2645843	4811608
LP_18428	Cer(d16:1/22:0)	594.581	NA	NA	[M+H]+	NA	C38H75NO3	593.575	Ceramide	NA	118281	336608	222630	846965	2252733	98737.9	448976	1051750	762232	1216170	380342	564868	804345	921750	1163888	175754	230503	944180	483921	1756198	348068	1669246	1125399	1312983	442744	231803	1640040	1028916	984437	1936664
LP_18449	Cer(d18:0/20:0)	596.596	NA	NA	[M+H]+	NA	C38H77NO3	595.59	Ceramide	NA	452341	414947	237984	607682	1198968	493149	329842	601899	767958	533668	678560	632629	222444	897382	568345	414449	509646	286065	543859	674699	613703	1056668	278882	222237	932462	472134	154843	249912	438363	864065
LP_18587	LysoPC 24:1	606.449	NA	NA	[M+H]+	NA	C32H64NO7P	605.442	Lyso Phosphatidylcholine	NA	145666	390383	255482	493477	662032	180175	292925	417516	301386	596825	226912	390526	811726	502481	1183950	180727	404204	924699	603317	1063841	293798	693034	1102661	1427547	649067	228423	1266192	992491	1046969	1545395
LP_18605	LysoPC 24:0	608.464	NA	NA	[M+H]+	NA	C32H66NO7P	607.458	Lyso Phosphatidylcholine	NA	56904	157644	91015	178405	244749	63287	97375	160862	117907	224470	58983	152602	372817	187166	424189	54063.7	147873	385642	216755	418174	75459	316008	506102	497482	231103	59690	515177	446848	470663	584310
LP_18606	LysoPC 24:0	608.464	NA	NA	[M+H]+	NA	C32H66NO7P	607.458	Lyso Phosphatidylcholine	NA	503867	1116252	687438	1280122	1658003	509520	765958	1184491	826952	1581022	634221	1164213	2624953	1516531	3568634	516563	1061866	2727996	1660412	3437426	811744	2545464	4190297	4896323	2084218	614780	4205348	3951548	4037357	5068586
LP_18610	Cer(d18:1/21:0) | Cer(d17:1/22:0)	608.597	NA	NA	[M+H]+	NA	C39H77NO3	607.59	Ceramide	NA	705708	1355692	825887	2300395	3944464	761701	891806	1800338	1905209	3020435	1075104	2027920	1466739	2246738	3541186	731856	1595508	1318380	1908309	3054310	1257704	3528088	1769454	2432928	2559467	842361	2644122	1478924	2477298	3423830
LP_18699	Cer(d18:1/22:1) | Cer(d17:1/23:1)	620.597	NA	NA	[M+H]+	NA	C40H77NO3	619.59	Ceramide	NA	163769	547716	297541	1249052	2631718	167373	504463	1199818	869606	1684821	433802	944192	969070	1044461	1710337	179601	781140	886824	1027826	2196710	603450	2237253	947466	1542117	1227410	275736	1452984	936008	1273744	2238832
LP_18700	Cer(d18:2/22:0)	620.596	NA	NA	[M+H]+	NA	C40H77NO3	619.59	Ceramide	NA	1245170	2207554	1144708	3615842	6294054	1334075	1404017	3035538	3122048	4304848	2055572	3959684	2446641	4165228	4830204	1364114	3577046	2251490	2876028	5343784	2457368	8664395	4359278	5314200	4409246	1830210	7649245	3183836	4071126	6328550
LP_18725	Cer(d18:1/22:0)	622.612	NA	NA	[M+H]+	NA	C40H79NO3	621.606	Ceramide	NA	13258146	18345586	12678282	28073496	45000616	12834661	14043282	28291620	27435326	28822124	16749780	24608346	17047140	30134636	32846082	12487706	20458402	16185225	21754342	35189296	19182368	37198416	22339776	18950196	29335402	13573858	20905736	16147074	23246212	38356752
LP_18756	Cer(d18:0/22:0)	624.629	NA	NA	[M+H]+	NA	C40H81NO3	623.622	Ceramide	NA	1342982	1278274	885337	1862974	4086405	1294106	1215500	2133256	2399738	1982069	1806585	1936181	958309	2889878	1990193	1208054	1712507	874069	1690096	2453984	1848280	2750022	1205801	965239	2757656	1227695	791093	921066	1414375	2651231
LP_18871	LysoPC 26:1	634.479	NA	NA	[M+H]+	NA	C34H68NO7P	633.473	Lyso Phosphatidylcholine	NA	48439.1	114951	80668	148609	217457	52637.9	86842	120448	89718	216193	50390.8	186136	357568	226208	487937	47629	179907	388769	276205	437971	74439	356699	586968	696601	284574	61220.8	670774	532281	584734	690731
LP_18872	LysoPC 26:1	634.48	NA	NA	[M+H]+	NA	C34H68NO7P	633.473	Lyso Phosphatidylcholine	NA	192641	414238	322338	550743	788910	212886	329096	494682	361917	746629	234045	512311	1114945	667915	1600719	204430	519899	1214671	774438	1549056	342814	1086004	1728065	2303239	990599	249110	1938649	1598902	1732488	2423716
LP_18879	DAG 36:4	634.539	NA	NA	[M+NH4]+	NA	C39H68O5	616.507	Diacylglycerol	16:0/20:4	95643	318438	211601	295177	418701	112032	275622	294337	328843	321185	147886	225733	337072	365810	412198	159482	197515	300115	383752	340302	115210	351677	344812	272291	423098	145602	197433	259329	218762	459831
LP_18882	Cer(d18:1/23:1)	634.612	NA	NA	[M+H]+	NA	C41H79NO3	633.606	Ceramide	NA	1879705	3933052	2288674	7270030	11831588	1924406	2413622	4897942	5326698	9243832	2670468	6206776	4175943	6149096	10842067	1885846	4984248	4427956	5492860	9282439	3515407	11618962	6210918	7997233	6985426	2342024	10632282	4878886	7466698	10576719
LP_18902	LysoPC 26:0	636.495	NA	NA	[M+H]+	NA	C34H70NO7P	635.489	Lyso Phosphatidylcholine	NA	297149	2124412	923468	1526338	1536174	294446	882148	1813242	836779	1554078	411628	1373010	2309551	855432	2638581	350522	1172177	2248532	1806214	2089839	327041	1057060	1764136	1560625	1261158	304863	1982974	2170538	1459080	1790314
LP_18903	LysoPC 26:0	636.495	NA	NA	[M+H]+	NA	C34H70NO7P	635.489	Lyso Phosphatidylcholine	NA	153934	322323	214243	541981	759564	163484	236922	389445	339686	717008	150514	474233	1128377	707296	1477418	136257	411944	1073773	746071	1464164	213093	1388544	2172696	2470849	1142934	162169	2172106	1822346	2158804	2669420
LP_18904	LysoPC 26:0	636.495	NA	NA	[M+H]+	NA	C34H70NO7P	635.489	Lyso Phosphatidylcholine	NA	631320	1587397	1068918	2055591	3097764	709976	1390034	2075793	1416052	2601190	895841	1851900	4817632	2776876	5846440	722663	1703067	5022110	2904764	5968806	1223114	4984746	8180584	9392841	4179148	926202	6979644	6941786	7512886	9771920
LP_18914	Cer(d18:0/23:1)	636.629	NA	NA	[M+H]+	NA	C41H81NO3	635.622	Ceramide	NA	169952	319543	173035	637580	962649	176289	179851	390769	465535	732996	251057	482512	358791	556359	922206	164062	449903	350223	453662	853939	314331	982805	559990	767456	597886	204969	901520	435384	606770	990514
LP_18917	Cer(d18:1/23:0)	636.628	NA	NA	[M+H]+	NA	C41H81NO3	635.622	Ceramide	NA	2506077	3995046	3613510	7246536	12743251	2607728	3676094	6693310	7100309	8521341	3596600	5774752	4600066	6945473	7894319	2861835	5062511	4545402	5193803	8291584	4716428	6687582	5580423	5446535	6605358	3063668	4889099	3691268	5211803	9705662
LP_18944	Cer(d18:0/23:0)	638.645	NA	NA	[M+H]+	NA	C41H83NO3	637.637	Ceramide	NA	150607	193293	186726	267228	605735	136868	216920	328192	376904	306727	233332	304502	200434	391881	333523	157004	228688	222530	234083	331073	241298	327104	252221	186130	407798	178755	166177	163160	223421	393429
LP_19007	Cer(d18:1/24:2)	646.612	NA	NA	[M+H]+	NA	C42H79NO3	645.606	Ceramide	NA	2681516	5983858	3523192	9564626	15582106	2864123	4041662	7972438	8243566	10980434	4357036	8738140	6764287	9650548	12058949	2903599	7579107	7067540	8363672	12299302	5209606	18016328	9134088	12653000	10737078	3551616	15935177	7967934	9696223	13431796
LP_19014	SM 30:1	647.511	NA	NA	[M+H]+	NA	C35H71N2O6P	646.505	Sphyngomyelin	NA	85368	511606	326365	597365	649434	108026	311172	466817	346725	676233	108235	338362	598231	362690	879137	107332	350323	682506	606490	666355	140799	313161	571564	811645	306734	110662	651736	625082	672435	754831
LP_19035	Cer(d18:1/24:1)	648.627	NA	NA	[M+H]+	NA	C42H81NO3	647.622	Ceramide	NA	19964704	36540880	23231328	57378632	79849616	17518240	26530902	48494476	47494504	69103760	25240286	46027704	42604268	50990496	69194656	19497994	40939896	42489168	46043056	72530048	30777816	72101712	51983792	59888760	43070748	21515828	67540680	43506824	54017760	71853888
LP_19037	Cer(d18:1/24:1)	648.628	NA	NA	[M+H]+	NA	C42H81NO3	647.622	Ceramide	NA	128916	350263	256384	928539	1406151	124741	226266	420433	688428	1201666	214570	488703	566416	602974	1127916	195651	384813	732128	652075	1159932	275525	876412	711953	1202100	638707	234201	883795	611446	973103	1482801
LP_19067	LysoPC 27:0	650.511	NA	NA	[M+H]+	NA	C35H72NO7P	649.505	Lyso Phosphatidylcholine	NA	319837	806764	618696	870297	978905	351835	678568	831100	523665	843703	285858	449389	749447	476120	855597	249333	394548	814947	699384	810806	215422	331628	576262	536636	335502	212229	465504	603843	482194	582957
LP_19083	Cer(d18:1/24:0)	650.643	NA	NA	[M+H]+	NA	C42H83NO3	649.637	Ceramide	NA	36538312	44482352	45188156	65415180	110567096	33364116	52425996	81361208	71078856	66484576	47772172	55409728	50526528	75457968	63674744	40750256	46873292	53475344	51656540	81847624	48507388	49026064	60684496	44321460	63471976	43536996	39247444	38423740	44327820	86553344
LP_19137	Cer(d18:0/24:0)	652.66	NA	NA	[M+H]+	NA	C42H85NO3	651.653	Ceramide	NA	1109859	772868	874888	1250442	3063699	1128146	1142181	1720580	1795877	1249950	1770101	1402600	749667	2902165	1160823	1186318	1292886	546783	1086056	1532610	1736426	939786	982441	692976	2140432	1276180	370336	453474	718607	1792944
LP_19205	DAG 38:6	658.539	NA	NA	[M+NH4]+	NA	C41H68O5	640.507	Diacylglycerol	16:0/22:6	291277	1071267	906728	954114	935223	345745	1169840	1629702	830254	653876	553413	1131539	1320873	1039484	816364	577962	693081	1266447	1371435	888098	553569	1384182	1247242	928636	1219003	619526	886952	1194756	632012	835441
LP_19225	DAG 38:5	660.555	NA	NA	[M+NH4]+	NA	C41H70O5	642.522	Diacylglycerol	16:0/22:5	508400	1606442	1613120	1485760	1254142	594120	1845403	2372407	1228052	937488	877021	1110933	1438938	1130924	1024893	722696	799063	1242598	1338523	1035663	733206	1269221	1158188	727710	1198447	745870	710148	1118601	719604	1144664
LP_19226	DAG 38:5	660.556	NA	NA	[M+NH4]+	NA	C41H70O5	642.522	Diacylglycerol	18:1/20:4	66674	352339	263484	310010	524687	65848	446322	420284	348226	371711	100740	248700	328663	328587	293707	101409	279567	491992	267972	287946	125768	378204	370997	163560	261996	121598	135227	270163	255807	349869
LP_19227	DAG 38:5	660.556	NA	NA	[M+NH4]+	NA	C41H70O5	642.522	Diacylglycerol	18:0/20:5	34643.5	149753	164873	180705	236753	49763.6	204619	250518	214293	220145	72802	245608	411223	216635	272615	73486	169209	463651	330092	314699	98839	534469	419936	213774	470034	122600	372002	381186	266403	409658
LP_19236	SM 31:1	661.527	NA	NA	[M+H]+	NA	C36H73N2O6P	660.521	Sphyngomyelin	NA	159391	688586	432990	795496	912842	181306	466654	706706	504525	850168	189475	474931	854924	508669	1083082	167094	385684	994287	680708	1006184	210180	473098	828378	1075752	404033	194942	946084	836084	907174	1069773
LP_19248	DAG 38:4	662.571	NA	NA	[M+NH4]+	NA	C41H72O5	644.538	Diacylglycerol	16:0/22:4 | 18:1/20:3 | 18:0/20:4	229320	638161	780930	617207	660008	321021	785250	963790	430762	516349	371919	504602	628486	311495	471089	311816	293426	723839	577256	550183	173186	409051	478232	250032	427298	178749	323096	395595	290948	487361
LP_19249	DAG 38:4	662.571	NA	NA	[M+NH4]+	NA	C41H72O5	644.538	Diacylglycerol	18:0/20:4	468261	2498744	2935652	2257148	2677905	731385	3532920	5173155	3025943	2817775	1200422	2138678	4253007	2125994	2007710	994840	1836650	5608146	2602368	3055616	1142278	4697528	3909446	1836605	2888062	1349029	3032799	4230127	2185142	2798017
LP_19254	Cer(d18:1/25:1)	662.643	NA	NA	[M+H]+	NA	C43H83NO3	661.637	Ceramide	NA	108071	160727	125094	450188	1062220	86777	248049	506197	572000	674634	191139	565537	476602	628909	955488	166708	346157	462303	487261	826762	374829	943746	523865	576811	641962	221199	453962	428014	709654	1155634
LP_19314	LysoPC 28:0	664.526	NA	NA	[M+H]+	NA	C36H74NO7P	663.52	Lyso Phosphatidylcholine	NA	2095018	6708648	4619412	6425099	7157857	2219685	4949538	7653066	4345754	6324452	2222524	4084304	5858635	4057050	6188542	1967310	3450953	6705580	4956512	5896030	1806818	3028914	4511568	4354650	2592937	1463638	3990652	4680976	4227944	4935842
LP_19320	DAG 38:3	664.587	NA	NA	[M+NH4]+	NA	C41H74O5	646.554	Diacylglycerol	18:0/20:3	70500	528072	404743	526261	607595	97196	526483	848978	550167	585685	186761	463308	979122	444397	643275	159029	461020	1339623	568920	769288	306763	1279419	1042380	629297	793916	300870	1029174	1061138	662947	909436
LP_19326	Cer(d18:1/24:1(2OH))	664.623	NA	NA	[M+H]+	NA	C42H81NO4	663.617	Ceramide	NA	465279	1034254	638550	1769440	3167826	477086	685580	1342690	1269129	2236311	745251	928010	848902	1311874	2363848	480730	815906	892882	1142694	2292312	699060	1179270	837162	1336157	854729	420302	1197979	664497	1220096	1705267
LP_19331	Cer(d18:1/25:0)	664.659	NA	NA	[M+H]+	NA	C43H85NO3	663.653	Ceramide	NA	1536951	5819110	3584002	6678162	9511782	1626436	3722441	6809584	4100219	7542098	2495092	4632878	6957982	3646758	8255659	2254825	4160381	8058939	4571482	7960638	3116045	5550560	6229072	5902303	1925441	2221722	7722603	5978178	4743723	6925214
LP_19361	Cer(d18:1/24:0(2OH))	666.639	NA	NA	[M+H]+	NA	C42H83NO4	665.632	Ceramide	NA	551261	259017	404639	432568	1198491	534215	584900	809284	905348	494076	696734	343229	141982	887763	285263	511268	320761	118425	273859	476299	518859	172431	155783	119077	582942	382841	73125	69616	128590	348870
LP_19390	Cer(t18:0/24:0)	668.655	NA	NA	[M+H]+	NA	C42H85NO4	667.648	Ceramide	NA	157785	159884	140738	230460	450024	140284	178281	284338	254338	208133	185314	201887	111057	273729	232561	144907	171887	123820	151076	250757	191457	235883	149983	107267	180905	125213	119511	120593	132086	254387
LP_19427	GlcCer(d18:1/14:0) | GlcCer(d16:1/16:0)	672.54	NA	NA	[M+H]+	NA	C38H73NO8	671.534	Ceramide	NA	129063	468713	349568	978210	1031464	158902	414121	505961	607267	921833	169212	264342	720326	488729	904644	166848	269794	768361	599277	980066	203156	328787	793078	914460	301335	181615	652041	678289	884343	1138412
LP_19448	SM 32:2	673.526	NA	NA	[M+H]+	NA	C37H73N2O6P	672.521	Sphyngomyelin	NA	154816	809406	512986	932320	1005258	168461	487807	698667	567644	990224	192400	520504	926504	606800	1304209	180165	474589	998940	923801	1072180	218902	599077	994291	1334797	531529	198317	1109476	908923	1042895	1107330
LP_19464	Cer(d18:1/26:2)	674.643	NA	NA	[M+H]+	NA	C44H83NO3	673.637	Ceramide	NA	79702	237370	161582	328962	418147	93547	181388	259601	240728	373592	142382	232946	295648	326087	402662	89351	214515	304300	338103	367984	136130	338144	307195	391879	239951	111045	360228	302894	302762	313403
LP_19486	SM 32:1	675.541	NA	NA	[M+H]+	NA	C37H75N2O6P	674.536	Sphyngomyelin	NA	6492716	36244168	24584300	72174616	89008384	7636530	20323092	37161212	28244698	97858864	9514678	46068212	103422552	45529556	143941072	8816970	29651530	135976992	118625320	123101296	10852812	61158624	117037688	136231216	59230144	8770223	137744400	105812272	135224592	170037040
LP_19518	Cer(d18:1/26:1) | Cer(d20:1/24:1)	676.658	NA	NA	[M+H]+	NA	C44H85NO3	675.653	Ceramide	NA	465446	959931	673360	1394578	1533715	444475	693697	1086426	980960	1274734	602430	942696	1101086	970543	1488558	558203	801925	1198604	1136146	1321734	696188	1403261	1099714	1121068	866069	614332	1243783	1104513	1221454	1410101
LP_19519	Cer(d18:2/26:0)	676.66	NA	NA	[M+H]+	NA	C44H85NO3	675.653	Ceramide	NA	67151	280445	137490	522799	653564	84403	222171	359546	329968	563546	111633	263806	641760	630875	777388	98864	238829	566008	571238	857524	118686	696537	898254	1255870	378039	110495	994421	790217	875505	998996
LP_19532	SM 32:0	677.558	NA	NA	[M+H]+	NA	C37H77N2O6P	676.552	Sphyngomyelin	NA	506070	1762147	1144534	2993140	3793961	471324	1271371	1851856	1644194	3072235	889259	2040729	2951898	2121595	4549286	585193	1666803	2685925	2151595	3577350	1328685	2222590	3302117	4049307	2062921	768713	3082114	2708307	2988850	4117911
LP_19551	PC 28:0	678.505	NA	NA	[M+H]+	NA	C36H72NO8P	677.5	Phosphatidylcholine	14:0/14:0 | 12:0/16:0	4360500	20127270	14136516	40642492	55582128	4863804	15581123	23540178	29532072	47346988	7612566	31339408	57157920	54319448	83228352	6631987	27605132	56301756	59801972	82291392	12772094	72274376	81140112	116706056	73828056	10010751	91871936	66652760	102315816	122833136
LP_19575	Cer(d18:1/26:0) | Cer(d20:1/24:0)	678.675	NA	NA	[M+H]+	NA	C44H87NO3	677.669	Ceramide	NA	1068936	1472162	1545788	2591938	4393274	1088205	1863200	2661640	2765444	2964470	1562944	2440674	2622516	4022216	3584553	1239242	2027557	2684924	3058538	4106875	1817882	2802068	3573801	2795008	3830684	1564982	1951476	2491204	2971926	5134731
LP_19755	DAG 40:7	684.554	NA	NA	[M+NH4]+	NA	C43H70O5	666.522	Diacylglycerol	18:1/22:6	141495	594826	636021	447509	419912	184122	628601	846551	414653	327014	260230	493738	703954	372828	319243	176239	291904	495683	426603	275221	185724	399788	453101	310746	381318	278508	344824	404936	216431	340920
LP_19779	DAG 40:6	686.571	NA	NA	[M+NH4]+	NA	C43H72O5	668.538	Diacylglycerol	18:1/22:5 | 18:2/22:4	308888	1972447	1607827	1271846	977722	387476	1929191	2642782	1018341	814742	678521	1109503	1395255	846257	744969	568202	864587	1455182	951526	686652	576216	752803	838174	334623	762304	667895	482534	807548	450421	676536
LP_19781	DAG 40:6	686.571	NA	NA	[M+NH4]+	NA	C43H72O5	668.538	Diacylglycerol	18:0/22:6	157356	1129029	951002	1784964	2261933	224803	1161351	1684822	1636841	2244483	498681	2278553	3072456	2194866	2548351	478487	1623804	3747394	2757698	3109766	806624	3778628	3308196	2005208	2993093	934591	2753519	3390618	2582771	3135248
LP_19795	SM 33:2	687.543	NA	NA	[M+H]+	NA	C38H75N2O6P	686.536	Sphyngomyelin	NA	85305	312659	221968	431140	509140	82064	260355	374444	277542	435301	108963	232597	487516	293172	548067	96066	203353	518287	308596	541609	116686	286762	519630	571456	232027	109241	466363	436667	452658	596192
LP_19815	DAG 40:5	688.587	NA	NA	[M+NH4]+	NA	C43H74O5	670.554	Diacylglycerol	18:1/22:4	77892	258231	325153	144434	159608	108386	440817	551551	118137	75283	144531	165258	195875	84940	75091	122847	90223	212687	138225	123724	77387	76204	98035	35075.3	73882	65296	50416.6	94966	44549.6	105537
LP_19816	DAG 40:5	688.586	NA	NA	[M+NH4]+	NA	C43H74O5	670.554	Diacylglycerol	18:0/22:5	198034	1583247	1381759	1921204	2497081	268615	1667424	3017912	2168603	2391265	757245	2534898	4556212	2521410	2816524	580877	2144035	5633836	3052215	3561914	1169439	4813018	4210082	2417495	3525896	1197570	3287786	4316616	2604595	3448084
LP_19817	DAG 40:5	688.587	NA	NA	[M+NH4]+	NA	C43H74O5	670.554	Diacylglycerol	18:0/22:5	19387.2	116475	74929	148104	191335	21838.7	112006	181082	156137	201701	53951.4	195983	416091	188612	297103	45862.9	191444	447156	266722	331182	94348	444478	424267	235730	335135	105062	343334	443287	277199	375394
LP_19835	SM 33:1	689.557	NA	NA	[M+H]+	NA	C38H77N2O6P	688.552	Sphyngomyelin	NA	6060305	26883852	18170034	30927114	37642012	6258100	21053988	31107636	18795184	33111926	9444445	19792932	40333336	22202622	43545576	8811628	19121552	46782856	26859180	43864208	11309909	22367308	45370388	42551780	19881004	10358453	36352368	42065108	42714748	51179752
LP_19872	DAG 40:4	690.602	NA	NA	[M+NH4]+	NA	C43H76O5	672.569	Diacylglycerol	18:0/22:4	155005	930418	868906	999192	1097298	196560	1104159	1432174	982345	1176518	401007	1146698	2462886	869644	1450305	380704	955376	2650382	1360854	1479499	583555	2220206	2024505	1194588	1626717	622463	1813578	2140060	1325726	1540253
LP_19891	SM 33:0	691.573	NA	NA	[M+H]+	NA	C38H79N2O6P	690.568	Sphyngomyelin	NA	200377	710914	547718	1007995	1354386	191965	549201	776031	584174	1099953	382508	746008	1217801	772508	1472698	278472	613895	1098044	705742	1344818	532581	835212	1162092	1217688	740465	302293	905411	1074206	945418	1395728
LP_19912	PC 29:0	692.52	NA	NA	[M+H]+	NA	C37H74NO8P	691.515	Phosphatidylcholine	14:0/15:0 | 13:0/16:0	4642132	19793362	13889957	28361220	37027536	4892998	15574720	23327984	21582852	31299836	7169537	19444630	31199800	23340116	39563152	6508961	16105706	34942084	29675448	38430744	8186236	19949472	29317344	32744912	20959000	7244431	26251396	28779858	31075684	35911120
LP_20090	GlcCer(d18:1/16:0)	700.57	NA	NA	[M+H]+	NA	C40H77NO8	699.565	Ceramide	NA	4307326	8049320	7536573	11880293	12731695	5096210	9663924	10040662	9588404	10407080	5357740	4645000	8810502	8695641	9492961	5224638	5355588	9466619	7282601	11362173	6038895	5328299	9298562	8767194	5603689	5687611	5785834	8650561	9769603	12776514
LP_20135	PC 30:2	702.506	NA	NA	[M+H]+	NA	C38H72NO8P	701.5	Phosphatidylcholine	14:0/16:2	156001	984394	650733	1615730	2078668	161695	693358	1182936	1151402	1854510	353766	1712274	2428371	1782514	2933462	305751	1417470	2768273	2443918	2615203	650726	2131232	2556273	2820617	1921999	626885	2698736	2519916	2728057	3221009
LP_20188	SM 34:1	703.574	NA	NA	[M+H]+	NA	C39H79N2O6P	702.568	Sphyngomyelin	NA	76044	360337	250192	480244	682231	75106	297063	483656	350865	609191	157410	396224	704811	409811	719515	118398	315301	629593	465147	718542	202919	422110	666482	613575	331772	140028	536655	500703	575502	731970
LP_20242	PC 30:1	704.521	NA	NA	[M+H]+	NA	C38H74NO8P	703.515	Phosphatidylcholine	14:0/16:1	286165	1431315	1415317	4103366	4335762	268122	1556362	2539085	2473880	3828670	632398	2120686	4483006	3632552	4186420	513673	1390304	4931352	2938034	4858656	883214	2825996	4854404	2618972	1297572	817346	3603076	2983198	3177248	7481016
LP_20243	PC 30:1	704.521	NA	NA	[M+H]+	NA	C38H74NO8P	703.515	Phosphatidylcholine	14:0/16:1 | 14:1/16:0	1701163	9408912	6209118	13088506	14025424	2200531	7054158	9663753	9480401	14364372	3475080	9557104	17311644	9191730	16058388	3372640	7732666	18298052	12026412	15714972	4359966	12206496	10460208	16409792	9978992	3967212	14004060	14314944	12228136	19650156
LP_20366	PC 30:0	706.536	NA	NA	[M+H]+	NA	C38H76NO8P	705.531	Phosphatidylcholine	14:0/16:0 | 15:0/15:0	87945608	282202049	219953920	455358527	523844990	91763104	262648625	358876161	365322305	478304064	139972272	304396352	474687553	391890367	526632834	126859424	257167824	511660351	399355137	537823812	163027264	344090049	438193344	483337024	334508097	142066544	417406015	444558144	473791423	565954111
LP_20700	SM 35:2	715.573	NA	NA	[M+H]+	NA	C40H79N2O6P	714.568	Sphyngomyelin	NA	479726	2501953	1704358	2318176	2824212	515082	1859779	2735505	1529458	2515299	687716	1603907	3646626	1613828	3245684	687972	1470015	3735031	1958268	3094205	831685	1521417	3472450	2819300	1187081	793625	2329842	2931764	2593750	3091350
LP_20796	SM 35:1	717.588	NA	NA	[M+H]+	NA	C40H81N2O6P	716.583	Sphyngomyelin	NA	306648	928224	1071234	1729031	2387524	289628	1596934	1885553	1138580	1613441	832315	608042	1494722	1118195	2031210	570775	779163	2335188	911916	2247490	837017	887568	2170676	1749148	630178	596040	1811132	1813944	1347372	2314664
LP_20797	SM 35:1	717.59	NA	NA	[M+H]+	NA	C40H81N2O6P	716.583	Sphyngomyelin	NA	5586812	18949988	15536642	16950104	21308062	5619411	17349446	24514494	12973852	19450426	8945957	16077418	29838566	15032936	22155780	8421475	14559555	31762696	15890999	22129788	10995225	13746157	25593450	17719490	10199515	9769042	17592584	26076580	19371448	25183494
LP_20842	PC 31:1	718.534	NA	NA	[M+H]+	NA	C39H76NO8P	717.531	Phosphatidylcholine	15:0/16:1 | 14:0/17:1	568784	2714361	2289317	4757892	6429911	845937	3093377	4523015	3430483	4608298	1124878	3277182	5384118	5246008	6792048	789064	2859044	6302714	5914584	7680670	1572109	5917071	6607902	5776404	4475163	1486617	5188858	6151042	7085656	8307642
LP_20843	PC 31:1	718.537	NA	NA	[M+H]+	NA	C39H76NO8P	717.531	Phosphatidylcholine	15:0/16:1 | 15:1/16:0 | 14:0/17:1	2120589	9130768	7482595	11883388	15386696	2223548	7737452	11304081	7407013	13825216	3175758	8804758	15916136	9267785	16823482	2889830	6839650	18261580	11543222	14825752	3699094	8608973	15299754	14616544	8556478	2921031	13300394	12921462	13308986	17030388
LP_20844	PC 31:1	718.538	NA	NA	[M+H]+	NA	C39H76NO8P	717.531	Phosphatidylcholine	15:1/16:0 | 15:0/16:1	348040	2015611	1387869	3682248	4899204	428352	1554442	2724192	2756910	4064235	704097	2101269	3087124	2215111	3668928	593712	1747692	3420112	2719457	3857825	1329939	1151114	2496821	1795317	924617	1037646	2056797	2167504	2036186	2843998
LP_20901	SM 35:0	719.605	NA	NA	[M+H]+	NA	C40H83N2O6P	718.599	Sphyngomyelin	NA	306900	829601	640126	967828	1333071	283463	814892	1091869	647268	963862	719585	1112578	1391750	940986	1377375	430014	919670	1177380	735424	1236851	949295	1008510	1406556	1012587	785632	506292	789782	1108074	948415	1255651
LP_20946	PC 31:0	720.552	NA	NA	[M+H]+	NA	C39H78NO8P	719.547	Phosphatidylcholine	15:0/16:0 | 14:0/17:0	27896102	66735524	65300988	95114832	111952416	27333088	68291760	85235408	72018656	97471024	34527424	61840488	96086920	66418060	99045184	31017160	52568012	99981008	74022992	103231824	38208304	49390368	78338976	73265000	48162328	30395590	66829188	72827648	75910392	90578464
LP_21316	PC 32:3	728.52	NA	NA	[M+H]+	NA	C40H74NO8P	727.515	Phosphatidylcholine	16:0/16:3 | 16:1/16:2	283146	1259294	834047	1664309	2075707	280099	938843	1589951	1420516	2422566	629226	3106154	5828228	3431482	5557248	529232	2544062	6005116	4143983	5625908	1299106	5619679	8515422	8613472	5962130	1051712	7805212	9106074	6728536	8015988
LP_21354	SM 36:2	729.588	NA	NA	[M+H]+	NA	C41H81N2O6P	728.583	Sphyngomyelin	NA	1598290	4352783	3071504	4883771	5600052	1778188	3526993	4866215	3097679	4830847	2595092	3913574	6221936	4023756	6514154	2290423	3802990	6949024	3835805	6894443	3110076	5664225	7424674	7619735	4010514	2523310	7493437	7028074	6400678	8227396
LP_21385	PC 32:2	730.535	NA	NA	[M+H]+	NA	C40H76NO8P	729.531	Phosphatidylcholine	16:0/16:2 | 16:1/16:1	4038000	20228476	13655283	32063538	36913348	4562225	16509240	25041518	25402680	34611552	10326766	34841080	59356456	46969980	56684960	10063814	31917898	61309112	48065704	54572396	20855016	48052760	60098536	56564872	38969208	16561505	58614040	60456584	59055160	63903856
LP_21506	PC 32:1	732.552	NA	NA	[M+H]+	NA	C40H78NO8P	731.547	Phosphatidylcholine	16:0/16:1	3416280	6155936	3939586	14710792	22159588	2789030	5905464	12360188	13479768	14527832	3841965	5691672	10064700	9338216	6445084	3520515	4155994	11905440	5295408	12512480	4346078	5033288	5081728	3436312	2798421	4349446	2782352	9611524	5339284	8968704
LP_21949	PE 36:5	738.504	NA	NA	[M+H]+	NA	C41H72NO8P	737.5	Phosphatidylethanolamine	16:0/20:5 | 16:1/20:4	609487	2112902	1900409	2592730	3281824	654337	2361475	2870522	1971564	2790130	1584893	1904844	3692256	2509061	3249410	1086977	2046707	4085951	2836196	3388909	2227849	1921932	3939060	3520794	1467603	1739957	3451286	3184944	2900644	3559065
LP_22041	PE 36:4	740.521	NA	NA	[M+H]+	NA	C41H74NO8P	739.515	Phosphatidylethanolamine	16:0/20:4	9286499	11141660	10426999	9288650	9448332	9262658	13017812	13066044	8524444	8743244	11915676	6643348	10152248	8595327	8095419	8184106	6395727	9809774	6965206	8748502	9158875	5777826	9451848	9366918	4142578	7368970	7510377	8189771	7465864	8941128
LP_22253	PC 33:2	744.55	NA	NA	[M+H]+	NA	C41H78NO8P	743.547	Phosphatidylcholine	16:1/17:1 | 15:0/18:2	1207002	3208776	2823783	2496610	4708538	1357293	3680612	4501487	3054735	3254010	2025874	1989308	2896992	2324564	3145630	1644348	2102577	3583340	2741971	3509691	1218994	2373441	3655390	2546805	2405203	1409262	1789710	2207579	2435618	4109614
LP_22254	PC 33:2	744.552	NA	NA	[M+H]+	NA	C41H78NO8P	743.547	Phosphatidylcholine	16:1/17:1 | 16:0/17:2 | 15:0/18:2 | 15:1/18:1 | 16:2/17:0	64367.8	1000153	617635	1726826	2650300	89275.1	961627	1757671	1106303	1649390	102167	1848977	2785044	1719923	3057582	200476	1685132	3290578	2686473	3011274	466607	3044083	3432748	4226625	3362480	548256	4353801	2837418	3934254	4758357
LP_22256	PC 33:2	744.554	NA	NA	[M+H]+	NA	C41H78NO8P	743.547	Phosphatidylcholine	16:2/17:0 | 16:1/17:1	117075	734173	330514	744548	930278	93310	470077	737326	541740	900342	272702	1280910	2018074	1132721	1888175	284056	1181147	2361049	1354145	1856142	631438	1673377	2649802	1900392	1522802	513587	2106587	2374172	2277881	2623208
LP_22580	PC 33:0	748.584	NA	NA	[M+H]+	NA	C41H82NO8P	747.578	Phosphatidylcholine	16:0/17:0 | 15:0/18:0	2850390	7054374	6671956	11773950	14182474	3056583	11034472	12176852	9432868	11960098	3987981	6539926	12227232	8614642	14189004	3207528	6315976	14783160	9575432	13118958	3299012	8617126	12708198	10335538	6104132	3400612	9918994	10863824	11324076	16839610
LP_22581	PC 33:0	748.583	NA	NA	[M+H]+	NA	C41H82NO8P	747.578	Phosphatidylcholine	16:0/17:0 | 15:0/18:0	9696303	28128548	22875286	32669374	42629600	9275965	25252440	31697616	24614718	30756088	13161598	23998018	41104952	26043142	41278964	13144307	23140056	44047336	27934400	41622040	16044192	24638006	36514928	31260860	20214192	14327291	32772278	34345080	31924390	45827952
LP_22758	PC 34:5	752.52	NA	NA	[M+H]+	NA	C42H74NO8P	751.515	Phosphatidylcholine	14:0/20:5	273971	1735768	1062198	3699046	4899694	282880	914203	2049007	1618618	4578949	383619	2980758	4608328	3012592	7264832	401319	1633134	5818483	8673172	5645148	555966	4529628	5644356	7077136	5059213	474985	6568335	4521789	6292401	8090001
LP_22839	PC 34:4	754.535	NA	NA	[M+H]+	NA	C42H76NO8P	753.531	Phosphatidylcholine	14:0/20:4 | 16:2/18:2 | 16:3/18:1 | 16:0/18:4 | 16:1/18:3	3207013	10012538	7857700	12694956	14226260	3599576	7938978	11483677	8644732	12209693	3822642	6332559	9971685	7735258	10615070	3463097	5262225	9877668	9912342	10579402	2895199	7690518	8563547	9275975	7426102	2752029	8341404	6584186	9184432	11209898
LP_22845	PE 37:4	754.537	NA	NA	[M+H]+	NA	C42H76NO8P	753.531	Phosphatidylethanolamine	17:0/20:4	2434398	2728237	2672069	2131997	2018107	2264618	3251206	3340474	2054208	2075436	3275272	2131475	2305124	2071872	1728913	2801312	2047211	2101502	1746731	1810630	2540632	1523413	1842959	1658486	918775	2139352	1837644	1938638	1430084	1694836
LP_22924	PC 34:3	756.551	NA	NA	[M+H]+	NA	C42H78NO8P	755.547	Phosphatidylcholine	16:0/18:3 | 16:1/18:2	667156	2692218	1928983	5653747	5748237	767800	2189760	3381305	3733751	5401634	1054783	4567387	9257456	7706006	8941924	1047946	4038150	9842752	6980865	9164002	2200017	18665816	16624312	21524528	15309330	1959196	19620282	15930312	18025208	18697938
LP_22926	PC 34:3	756.55	NA	NA	[M+H]+	NA	C42H78NO8P	755.547	Phosphatidylcholine	16:2/18:1 | 16:0/18:3	474966	1650060	1249598	2628579	3724768	551889	2070434	2749259	2246027	2869829	1417636	4289312	6335991	4357808	5411336	1156452	3667041	7422571	3770767	4854451	2612892	4758733	6628810	4809400	4136375	2192387	4712066	6622690	4503318	5698679
LP_23084	PC 34:2	758.569	NA	NA	[M+H]+	NA	C42H80NO8P	757.562	Phosphatidylcholine	16:1/18:1 | 16:0/18:2	575043	3267674	1588666	5635080	8593224	732364	2070912	4223014	4901784	4936648	1022380	2549680	4210996	3285072	2877004	1722686	1203794	4794816	2209300	2649092	1432901	2666740	971976	1053310	1059068	1329917	1028216	2653240	1065590	3511824
LP_23085	PC 34:2	758.568	NA	NA	[M+H]+	NA	C42H80NO8P	757.562	Phosphatidylcholine	16:2/18:0 | 16:1/18:1	506734	3626842	2410697	5394146	6953156	561616	2998609	4982856	3881666	5473196	1877926	9399468	14762486	10626840	14683300	1775756	8276656	16078790	11258696	14104674	5210245	14154139	18217430	15138663	11244492	3628516	17862586	19267992	15189212	18270992
LP_23203	SM 38:1	759.637	NA	NA	[M+H]+	NA	C43H87N2O6P	758.63	Sphyngomyelin	NA	442178	579478	578295	1040122	1349592	403966	887072	1068245	648748	951192	532004	768922	1175033	718066	907755	558237	534513	1400995	554127	1373377	762048	903418	1375880	1207629	549894	639501	1151312	1447918	946837	1807418
LP_23730	PE 38:6	764.52	NA	NA	[M+H]+	NA	C43H74NO8P	763.515	Phosphatidylethanolamine	18:1/20:5	1390776	6144470	5272790	7211294	8115558	1647968	5115826	6965330	4536457	7470396	2850516	4962211	7578288	5074359	7014770	2178796	4933192	8144673	5793443	6208892	4899186	4187839	7876188	7327168	2685126	3261093	7599834	6934230	5853891	6964412
LP_23731	PE 38:6	764.52	NA	NA	[M+H]+	NA	C43H74NO8P	763.515	Phosphatidylethanolamine	16:0/22:6	4729561	7029240	6533502	8085995	8431805	5046550	6923700	8070827	6066210	7612685	6280410	4824950	7168972	5972832	6452619	4712786	4926658	7194231	5766968	6887024	6402624	4062094	6790788	8477222	3178152	5097088	6508098	6476504	6351048	7401552
LP_23853	PE 38:5	766.536	NA	NA	[M+H]+	NA	C43H76NO8P	765.531	Phosphatidylethanolamine	16:0/22:5 | 18:1/20:4	1861557	2411418	2418459	2063172	2020624	1877554	2706314	2809146	2092567	2014763	2660273	1282821	1997334	1779098	1518614	1807870	1245421	1880128	1570559	2194451	1998265	1151212	1975886	2029502	876793	1579970	1494719	1856767	1788076	1887002
LP_23854	PE 38:5	766.535	NA	NA	[M+H]+	NA	C43H76NO8P	765.531	Phosphatidylethanolamine	18:1/20:4	10656699	14321798	15195068	14350906	14555022	11372720	16974284	17569804	11475606	14050144	12940237	7352599	12377562	8528613	9762784	8672638	6776597	12440688	7402083	10998291	8878353	5619619	9678585	9403440	3601635	7641144	7798282	8420928	7062775	8906305
LP_23974	PC 35:4	768.551	NA	NA	[M+H]+	NA	C43H78NO8P	767.547	Phosphatidylcholine	15:0/20:4	3967308	9255992	8468710	9358275	10288156	4462351	9550558	11576750	7262615	8720169	4214597	4026128	6674034	4226006	6075702	4011926	3688544	6282277	5869348	5882987	2503109	3113062	5047705	4298141	3108226	2515932	3464709	4013040	4050254	4261787
LP_23980	PE 38:4	768.552	NA	NA	[M+H]+	NA	C43H78NO8P	767.547	Phosphatidylethanolamine	18:0/20:4	56911768	78635864	70761800	74733008	87054960	52126256	81752528	91022576	64009320	71368776	71211480	55101568	82165616	66379808	71402568	57593168	56113112	84750128	59199876	73501384	65617904	49183060	68640536	67941688	33627312	55503560	61488620	69818560	56593680	71957648
LP_24086	PE 38:3	770.568	NA	NA	[M+H]+	NA	C43H80NO8P	769.562	Phosphatidylethanolamine	18:0/20:3	10225231	12698574	12795117	11110772	11686451	9828295	15692883	15368248	11299211	9959781	11537330	9366940	9928014	11028543	8127995	10527534	9026242	10454668	9026853	9301887	10374414	4835270	8346087	6915222	3763282	9593156	6569280	7854956	5800060	7245910
LP_24088	PE 38:3	770.569	NA	NA	[M+H]+	NA	C43H80NO8P	769.562	Phosphatidylethanolamine	18:0/20:3	2322650	2782079	2516420	3168389	3407242	2063544	3380752	3498343	3216066	2873566	2275742	2173647	2386553	3305372	2666018	1994805	1965880	2479243	2456450	2977362	2245814	1869506	2723716	2619772	1356827	2071708	2422450	2371052	1956540	2690400
LP_24286	SM 39:1	773.652	NA	NA	[M+H]+	NA	C44H89N2O6P	772.646	Sphyngomyelin	NA	461051	977636	784851	1107179	1389940	443975	978867	1409062	773440	1025762	678277	1080224	1605689	947519	1532222	647859	801524	1672894	1019841	1545606	821838	934831	1680281	1309187	858115	719732	1126248	1606563	1502393	2156888
LP_24580	PC 35:0	776.615	NA	NA	[M+H]+	NA	C43H86NO8P	775.609	Phosphatidylcholine	17:0/18:0 | 16:0/19:0	1359223	5033047	4041930	5789194	8560438	1580900	5491925	7634266	4620180	5904103	2623953	4801430	10959773	7000184	8665227	2204279	4283410	11773100	6998732	10409654	3217260	6730838	9788342	7805619	4473760	3054731	7356549	9774314	7165920	11052077
LP_24581	PC 35:0	776.617	NA	NA	[M+H]+	NA	C43H86NO8P	775.609	Phosphatidylcholine	17:0/18:0 | 16:0/19:0	183815	610437	148634	1103368	2378032	164295	1015245	1391210	1031256	1394260	312792	653418	1632425	1647510	1373898	170852	580052	1820200	380157	1999149	470233	1732894	2087541	1241867	787814	396097	1063022	1364949	2013027	3549981
LP_24675	PC 36:6	778.535	NA	NA	[M+H]+	NA	C44H76NO8P	777.531	Phosphatidylcholine	16:1/20:5	80498	627652	487283	924369	1112748	91551	617667	977381	801674	856145	196586	601702	670142	725294	581486	154052	436065	801172	473124	745249	184861	537398	656818	466508	416536	205268	723667	433368	593194	624256
LP_24676	PC 36:6	778.536	NA	NA	[M+H]+	NA	C44H76NO8P	777.531	Phosphatidylcholine	14:0/22:6 | 16:1/20:5	363597	2241013	1337536	5481050	5994336	393215	1584938	1771362	3446612	5079764	986844	3897986	6362375	5522968	7081956	772244	2958968	6358867	7233468	6724996	1775346	4637362	5908636	9460516	5058074	1285606	4940864	5331330	6252603	6750864
LP_24809	PC 36:5	780.551	NA	NA	[M+H]+	NA	C44H78NO8P	779.547	Phosphatidylcholine	14:0/22:5 | 16:1/20:4 | 18:2/18:3	535624	2954508	2369704	5397339	6135586	584668	2374345	3678114	3639254	6024554	1360589	3375471	5923063	4841682	6391622	1092086	2366489	5886320	6524943	6142884	1559219	2964644	5109570	5320076	3833976	1433547	3247206	3868014	5501418	5592384
LP_24810	PC 36:5	780.55	NA	NA	[M+H]+	NA	C44H78NO8P	779.547	Phosphatidylcholine	16:0/20:5 | 16:1/20:4	23955708	84407984	66796208	91501536	111754944	27710088	79394976	102021352	91170720	94918608	39931484	70851016	88687584	78876816	84375352	39142340	62650816	98483184	97176008	88602880	44177332	81368840	81035480	84739536	76417088	43863592	70128944	74173792	81534960	77167560
LP_24844	TAG 45:1	780.706	NA	NA	[M+NH4]+	NA	C48H90O6	762.674	Triacylglyceride	14:0/15:0/16:1	274916	442096	311901	545391	692567	374765	339232	430596	424632	632120	262292	294500	312512	240299	455938	266158	281336	578365	444162	380356	217923	195714	274330	336721	373731	221003	281586	275854	266041	313314
LP_24938	PC 36:4	782.568	NA	NA	[M+H]+	NA	C44H80NO8P	781.562	Phosphatidylcholine	16:0/20:4 | 16:1/20:3 | 18:2/18:2 | 18:1/18:3 | 14:0/22:4	777822	2980090	2984997	4737759	5930166	848160	3003767	4208918	2965224	4760789	1163164	4027699	6254606	4978969	6398054	902238	3391942	5798108	6182140	6712420	1702498	6823227	7735764	7752634	3901882	1146917	7523450	6181200	6703018	8175484
LP_24939	PC 36:4	782.566	NA	NA	[M+H]+	NA	C44H80NO8P	781.562	Phosphatidylcholine	16:0/20:4	157039632	301022912	260535584	356583424	413693632	164194416	316103873	365814145	275427840	331884159	171999328	195057888	307694081	242380015	277395392	169345776	163993248	314463681	233601471	286227264	115907808	217866096	253908047	229357119	190339664	118845752	206356048	247525281	231544528	275908287
LP_24975	TAG 45:0	782.721	NA	NA	[M+NH4]+	NA	C48H92O6	764.689	Triacylglyceride	14:0/15:0/16:0 | 15:0/15:0/15:0 | 13:0/16:0/16:0 | 14:0/14:0/17:0 | 13:0/15:0/17:0 | 12:0/16:0/17:0 | 13:0/14:0/18:0 | 12:0/15:0/18:0	939032	1153182	1038122	1550099	2047366	973115	903066	1171312	1216680	1661936	967111	1022115	1195332	984273	1469550	918380	921335	1767881	1473576	1231717	804091	705062	1066348	1266833	1221682	801261	967580	1034392	1023773	1215944
LP_25128	PC 36:3	784.581	NA	NA	[M+H]+	NA	C44H82NO8P	783.578	Phosphatidylcholine	16:0/20:3	1590807	3485371	2199166	5057538	5680506	1493624	3776467	4297526	5875055	4046666	1575885	1612934	2131808	4982664	2964792	1223352	1656271	2704608	3349380	4187532	1679004	3033528	3417864	3043468	2875584	1724463	1801652	1636164	3726118	4914792
LP_25137	GlcCer(d18:1/22:0)	784.665	NA	NA	[M+H]+	NA	C46H89NO8	783.659	Ceramide	NA	2334234	1104258	2060250	1140779	2688445	2639434	3556129	2685599	3413814	785740	2774179	1243443	356884	3111636	317053	2524827	1482931	392196	925835	890771	2441091	662459	537425	203251	2039870	2707259	165457	225564	303008	863362
LP_25230	SM 40:2	785.649	NA	NA	[M+H]+	NA	C45H89N2O6P	784.646	Sphyngomyelin	NA	862604	1637994	1433890	2261498	3170684	813516	2094070	2404315	1629574	2331855	1166001	1127382	2499362	1862736	2472590	1053544	1001756	3122068	1415460	2670484	1316669	1167390	2258426	1794596	855498	1091406	1583364	2459864	1419764	2466864
LP_25231	SM 40:2	785.655	NA	NA	[M+H]+	NA	C45H89N2O6P	784.646	Sphyngomyelin	NA	927458	1469837	1121922	1393258	2241517	836445	1919229	2172972	1303704	1590979	1444708	1870648	2106376	1813652	2202236	1083996	1581747	2409463	1318823	2538026	1476148	2858878	3180684	3531652	1727627	1321796	2889172	2826936	2600438	3841136
LP_25476	SM 40:1	787.667	NA	NA	[M+H]+	NA	C45H91N2O6P	786.661	Sphyngomyelin	NA	416745	2221812	1144898	3431275	4231046	416067	2968988	4193304	2243784	3377984	1046916	1367642	5180041	2857108	3938555	708146	881518	5964057	1979276	5440302	904220	2306086	6832061	4848895	920766	1051592	4235533	5237171	4807222	7516596
LP_25726	SM 40:0	789.686	NA	NA	[M+H]+	NA	C45H93N2O6P	788.677	Sphyngomyelin	NA	348228	377337	456801	494976	1112288	336757	610606	805868	550836	466949	739309	894277	634418	875299	771128	416764	602732	543610	362863	812701	792958	746590	776104	318186	931190	453753	210459	541271	563375	1153610
LP_25837	PC 36:0	790.63	NA	NA	[M+H]+	NA	C44H88NO8P	789.625	Phosphatidylcholine	18:0/18:0 | 16:0/20:0	2626562	12193399	9151123	15431220	22018120	2943126	11995332	17499950	13205636	20844936	5633650	12591680	24634758	16115597	24143496	5268437	10759276	29029924	15602480	27642668	7502940	16272062	24422860	23986960	15524553	6246278	20086024	25914778	24484652	31188298
LP_25969	PC 37:6	792.551	NA	NA	[M+H]+	NA	C45H78NO8P	791.547	Phosphatidylcholine	17:1/20:5	220330	1228908	956542	1732715	2396426	257919	983286	1825140	1253113	1778407	382385	952192	1842783	1178613	1588245	320078	822480	1955178	1446266	1617891	501889	1035472	1536414	1486944	856106	457159	1265155	1394441	1321540	353429
LP_25971	PC 37:6	792.551	NA	NA	[M+H]+	NA	C45H78NO8P	791.547	Phosphatidylcholine	15:0/22:6 | 17:1/20:5	354032	1260636	919595	1676852	2029248	428469	920194	1526314	1080452	1564447	373732	932985	1625494	1156300	1899216	405833	845257	1427399	1816190	1675682	431544	1203716	1666969	1840985	1144781	358696	1510116	1436887	1697817	544554
LP_25975	PE 40:6	792.552	NA	NA	[M+H]+	NA	C45H78NO8P	791.547	Phosphatidylethanolamine	18:0/22:6	16862476	26633450	22669782	32238860	33806184	14935120	27454696	32540820	25579188	29573006	22175884	24092204	35067392	31020428	34065224	18366616	23409466	33859576	29241912	33011840	24471298	21874900	34121032	37108676	16858862	19827816	30944556	32684120	28948252	38335024
LP_26011	TAG 46:2	792.706	NA	NA	[M+NH4]+	NA	C49H90O6	774.674	Triacylglyceride	14:0/16:1/16:1 | 14:0/14:0/18:2 | 12:0/16:1/18:1 | 12:0/16:0/18:2 | 14:1/16:0/16:1 | 14:0/14:1/18:1	84055	344071	214802	391381	612122	79825	304972	490179	450615	652702	136140	133084	159577	193335	236357	131279	120914	197787	200940	304303	91087	107907	121031	137728	172395	82104	81462	122981	79901	225163
LP_26112	PC 37:5	794.568	NA	NA	[M+H]+	NA	C45H80NO8P	793.562	Phosphatidylcholine	17:1/20:4 | 17:0/20:5	2012382	4177512	4702394	4971161	5652904	2416108	5864498	6512826	4768903	3909664	2003322	1902252	3195763	3174356	3565978	1876598	1717047	3943388	2854743	3804756	1255658	2063946	3020034	2930129	2276056	1449700	2551069	2602933	3063266	2943334
LP_26113	PC 37:5	794.566	NA	NA	[M+H]+	NA	C45H80NO8P	793.562	Phosphatidylcholine	17:0/20:5	249416	2162365	1248421	3261683	4858358	274867	2272691	3583721	2186885	3125317	1029138	3522784	5272246	3123643	3336968	1117921	3073424	5606281	3263464	3442831	2023342	2687078	4049272	1955410	1781388	1978378	2935712	3732675	2393302	3245182
LP_26119	PE 40:5	794.567	NA	NA	[M+H]+	NA	C45H80NO8P	793.562	Phosphatidylethanolamine	18:0/22:5	9060270	14824722	13179906	15106262	16718829	8930930	17146242	18838122	12899809	14313480	12413491	11313091	16055994	15178074	15141360	10520815	11773772	16877372	13351698	14972594	12000707	9698333	14492907	14199956	7106352	10754877	11557888	14384972	12418091	15841597
LP_26231	PC 37:4	796.582	NA	NA	[M+H]+	NA	C45H82NO8P	795.578	Phosphatidylcholine	17:1/20:3 | 15:0/22:4	470022	1718240	1189893	2108508	2483962	484347	1327652	1709966	1434098	2167049	610750	1327723	2001255	1290700	2060040	519871	1069355	2011088	1630358	2023054	610724	1203843	1600265	1184539	1075006	689500	1250739	1138036	1350238	1629981
LP_26233	PC 37:4	796.583	NA	NA	[M+H]+	NA	C45H82NO8P	795.578	Phosphatidylcholine	17:0/20:4 | 17:1/20:3	14529074	30469598	27870718	28443456	30372460	15261230	30197792	34945472	21817450	26539276	18128324	21920928	31338916	19368574	28122636	17740022	20501616	34020296	24291080	28184156	14423915	16964696	24353480	18639422	14459314	14117238	18579830	23069100	18230500	22791158
LP_26236	PE 40:4	796.582	NA	NA	[M+H]+	NA	C45H82NO8P	795.578	Phosphatidylethanolamine	18:0/22:4	7074302	6673249	8364746	6203034	7369615	5873695	9798960	8086215	5431623	5625268	9159526	5529604	8159458	6486766	6118862	7979072	4388171	7249304	5805966	6178599	6306303	2939501	6922694	6484908	2512610	6163170	4286902	6046185	4904190	6054560
LP_26370	PC 37:3	798.6	NA	NA	[M+H]+	NA	C45H84NO8P	797.593	Phosphatidylcholine	16:0/21:3 | 17:0/20:3 | 18:1/19:2	2222518	5432822	5053994	7496706	8211804	2265379	5312127	7428794	4776510	5412944	2818830	4524702	6952808	4569590	5547710	3103968	3218433	6434579	5402212	6378874	2452700	3377237	5179300	3394346	2542839	2730615	4152143	5043006	4318894	4175993
LP_26384	GlcCer(d18:1/23:0)	798.68	NA	NA	[M+H]+	NA	C47H91NO8	797.674	Ceramide	NA	522254	192806	541668	278829	512590	618429	888486	564456	738646	210459	613668	210562	107870	573586	89144	614547	219559	77364	171442	214003	516284	73434	163434	96529	424063	560568	43537.5	70762.6	73599	240606
LP_26479	PC 37:2	800.614	NA	NA	[M+H]+	NA	C45H86NO8P	799.609	Phosphatidylcholine	18:1/19:1 | 17:1/20:1 | 18:0/19:2 | 17:0/20:2 | 16:0/21:2	3422981	17700400	11662548	27249424	32945762	3524411	13339619	20568396	18314912	25367076	6921226	23778128	38304104	26999740	39496480	7024176	20102402	36761348	30164840	39959680	11314530	29046250	42840800	39069440	25336886	9805587	35035716	38596520	37568984	46234432
LP_26548	SM 41:1	801.684	NA	NA	[M+H]+	NA	C46H93N2O6P	800.677	Sphyngomyelin	NA	215025	682249	359302	759457	1002363	224680	623246	918202	484054	804918	404716	385500	952818	417920	859335	300491	402739	1113786	371781	849450	384835	514432	958028	599595	145963	301377	847080	878109	605431	1038800
LP_26549	SM 41:1	801.682	NA	NA	[M+H]+	NA	C46H93N2O6P	800.677	Sphyngomyelin	NA	1679990	3383306	3355249	3261574	3720970	2105634	3968983	4686340	3109752	2962204	2715967	2693857	4375220	3236830	3495562	2546620	2937809	4632640	2557386	4245066	3088458	1907506	5631608	3890550	2837746	2628948	2572910	4122262	3483604	4764536
LP_26605	PC 37:1	802.631	NA	NA	[M+H]+	NA	C45H88NO8P	801.625	Phosphatidylcholine	18:0/19:1 | 18:1/19:0 | 16:0/21:1 | 17:0/20:1	938725	5078853	3709480	7018363	10979671	1121686	4380750	7215675	5914027	8237339	1986200	5630688	9974792	6269252	9987962	1966775	4162113	9779470	7277077	10373492	2321661	5641438	8444952	6094184	4058196	2192802	6245394	8001136	5414352	7789090
LP_26669	PC 38:7	804.551	NA	NA	[M+H]+	NA	C46H78NO8P	803.547	Phosphatidylcholine	18:2/20:5 | 18:3/20:4	198535	959834	942031	1586240	1306831	170723	948911	1189919	777776	929757	223749	845062	1125489	927570	180069	196166	493528	1114648	893878	212138	155928	189462	948436	190555	167074	203961	231408	504254	256223	318970
LP_26670	PC 38:7	804.551	NA	NA	[M+H]+	NA	C46H78NO8P	803.547	Phosphatidylcholine	16:1/22:6 | 18:2/20:5 | 18:3/20:4 | 16:2/22:5	142595	561630	656608	1853229	1673615	118430	699131	672882	1028472	1524046	273696	923678	2209574	1895864	2018277	273412	597790	1877835	2024179	2315376	273514	1694761	2149232	3273026	1922606	289394	1813238	2077846	2297123	2692251
LP_26832	PC 38:6	806.568	NA	NA	[M+H]+	NA	C46H80NO8P	805.562	Phosphatidylcholine	16:1/22:5 | 18:2/20:4	98039	1299080	976714	2264703	3087586	126036	916880	1640728	1128596	2432212	330608	1061394	2700066	1643033	2635536	190536	486940	2986112	1995004	2650412	255672	1068091	2026455	2406294	1086098	150314	1505475	1667034	2122118	2688154
LP_26833	PC 38:6	806.566	NA	NA	[M+H]+	NA	C46H80NO8P	805.562	Phosphatidylcholine	18:1/20:5 | 18:2/20:4	4316239	22112808	17223948	22124776	29252100	4837813	19270484	28850572	21118076	24566160	7758242	18564600	25773040	16931624	26720708	7236058	17728260	28288304	26127320	29115816	9563628	19280512	27215196	20689528	16985932	8441016	21732684	24567760	22078764	27050112
LP_26834	PC 38:6	806.566	NA	NA	[M+H]+	NA	C46H80NO8P	805.562	Phosphatidylcholine	16:0/22:6 | 18:1/20:5	19779024	56470760	45421736	69009840	77721168	23308968	50141048	71650424	60380824	74853192	24731606	50271984	76254256	75293776	103253040	25792772	50960328	79190160	90476576	100863640	26984108	80051936	94960216	114666544	84118536	27530564	98964592	85400512	103146432	106889208
LP_27026	PC 38:5	808.582	NA	NA	[M+H]+	NA	C46H82NO8P	807.578	Phosphatidylcholine	16:0/22:5	9386552	32258224	25394344	38813504	40134136	12938796	28708260	36840328	32511352	38656560	19505064	31415500	40458408	41655968	43546000	16405556	24452056	44202848	40644440	41968952	17587428	47127144	42582600	51260008	42640340	18512260	42059504	45679648	48084632	48175608
LP_27027	PC 38:5	808.583	NA	NA	[M+H]+	NA	C46H82NO8P	807.578	Phosphatidylcholine	18:1/20:4	55313132	115179488	105488784	131645296	130517936	61670344	119085920	131773776	102138896	117578016	50672488	54429536	82089552	67984680	76684288	47383860	49618536	88659072	81860688	78686144	30337372	51900288	62635520	64947656	51841736	29728060	56347856	68156376	61268552	63188600
LP_27028	PC 38:5	808.583	NA	NA	[M+H]+	NA	C46H82NO8P	807.578	Phosphatidylcholine	18:0/20:5 | 18:1/20:4	2330668	29370424	12431144	30687544	53459688	2716082	33172488	46618456	34954448	45839864	17217152	43889304	70349224	49694528	54149792	14068452	42032528	78043824	37953480	70091344	31512840	49978936	66785864	47870584	37539496	29770812	52860264	70031000	55120440	69990904
LP_27084	TAG 47:1	808.737	NA	NA	[M+NH4]+	NA	C50H94O6	790.705	Triacylglyceride	15:0/16:0/16:1 | 14:0/15:0/18:1 | 15:0/15:0/17:1 | 14:0/16:0/17:1 | 14:0/16:1/17:0 | 15:1/16:0/16:0 | 14:0/15:1/18:0 | 13:0/16:0/18:1 | 15:0/15:1/17:0 | 13:0/17:0/17:1 | 12:0/17:0/18:1 | 13:0/16:1/18:0	2115339	3758109	3366444	5460242	6961491	2626724	4120327	5040482	5059473	6258680	2420360	2735999	3495588	2841752	4316962	2648096	2390946	4503196	4021877	4376915	1961576	1640171	2384574	2759109	2687970	2126058	1923551	2655649	2432082	3321304
LP_27237	PC 38:4	810.598	NA	NA	[M+H]+	NA	C46H84NO8P	809.593	Phosphatidylcholine	18:0/20:4	158055663	328778047	276570239	368811201	421289024	166162496	344651521	429071168	287648896	347266624	195990192	266358624	380244223	308171520	321080000	196863440	226208848	386065793	293082432	348750465	154607056	234859791	294575489	250989263	210260624	157246416	246316047	305004479	254732049	319732864
LP_27257	GlcCer(d18:1/24:1)	810.68	NA	NA	[M+H]+	NA	C48H91NO8	809.674	Ceramide	NA	2895647	5679116	4991267	8713370	10022913	3300919	6680146	7049259	6927802	7942582	4085041	3343842	5279750	5570542	5652430	3475548	3548144	6273152	4884443	7324025	4253138	3274816	5585914	4929550	2640074	3543250	3768916	4781323	5113976	7511669
LP_27284	TAG 47:0	810.752	NA	NA	[M+NH4]+	NA	C50H96O6	792.721	Triacylglyceride	15:0/16:0/16:0 | 14:0/16:0/17:0 | 15:0/15:0/17:0 | 14:0/15:0/18:0 | 13:0/16:0/18:0 | 13:0/17:0/17:0	3864624	4319246	4343984	5683050	9509561	4051240	5812292	6399975	6233513	5616006	4466456	4853168	5046294	6399084	6494908	4286982	4176816	6212488	6113589	6310956	3953596	4177873	5051308	5732758	5317060	3654346	4834646	4459519	4625362	7322136
LP_27398	PE 42:10	812.52	NA	NA	[M+H]+	NA	C47H74NO8P	811.515	Phosphatidylethanolamine	20:4/22:6	241674	735751	727592	1123376	1208802	213481	587156	725494	611538	798821	313352	579412	1056999	757619	1129112	219106	486910	916000	880003	934814	341003	455010	1075519	1187275	336844	231613	797432	871514	891012	926398
LP_27435	PC 38:3	812.614	NA	NA	[M+H]+	NA	C46H86NO8P	811.609	Phosphatidylcholine	18:0/20:3 | 16:0/22:3 | 18:1/20:2	34212724	102027280	78884896	117334240	143428304	38816720	92778592	129693528	96289704	118200168	53338532	93706952	143564720	107646112	133827784	51916484	88475520	166790416	111782016	136756240	60663620	104537832	136334576	112275984	85520960	57492920	113523480	141829264	119238952	150385520
LP_27455	GlcCer(d18:1/24:0)	812.695	NA	NA	[M+H]+	NA	C48H93NO8	811.69	Ceramide	NA	10038813	2375065	7670325	3027671	6905496	10673193	16219112	9681212	11839052	1769096	13620080	2766596	978217	13435306	513637	11632168	3899981	725858	1920241	2618787	11261652	924478	1584944	939200	10129788	12244798	528531	603714	730511	2276671
LP_27560	SM 42:2	813.683	NA	NA	[M+H]+	NA	C47H93N2O6P	812.677	Sphyngomyelin	NA	4539000	16621682	12511668	17239384	21884476	5039355	15458447	22589174	11217388	19206574	7518207	12026829	28567516	13293852	23915336	6699794	10540646	30095968	14374289	25701776	7750758	14772980	31241212	27784276	10434772	6884986	22232348	29604308	25122404	29345102
LP_27831	PC 38:1	816.646	NA	NA	[M+H]+	NA	C46H90NO8P	815.64	Phosphatidylcholine	18:0/20:1 | 16:0/22:1	1010674	5945169	3639184	8796557	10989376	1210466	4798400	7742156	6194840	8631188	2232543	5033774	9492862	8842103	11928132	1739743	4973296	11092018	6501782	13515544	2793176	7262572	12009804	11032668	4488429	2383052	10112218	9346344	9809126	14846012
LP_27842	TAG 48:4	816.706	NA	NA	[M+NH4]+	NA	C51H90O6	798.674	Triacylglyceride	14:0/14:0/20:4	181192	443189	410397	455736	612934	278839	459434	549711	478314	620612	242619	137018	177014	138455	243103	276102	142526	276870	250944	280499	95837	94593	121986	100855	140943	115209	96973	139213	86334	193775
LP_27911	SM 42:0	817.714	NA	NA	[M+H]+	NA	C47H97N2O6P	816.708	Sphyngomyelin	NA	602901	532209	653562	664906	1216634	496828	1016423	1048568	853683	466752	981008	711705	724894	1228319	603649	592831	583662	643936	435624	861494	1023741	476585	1009174	370155	1055247	646875	230061	443457	407502	991179
LP_27944	PC 39:7	818.567	NA	NA	[M+H]+	NA	C47H80NO8P	817.562	Phosphatidylcholine	17:1/22:6	381522	2134991	1760346	3432264	4196382	448318	1565342	2492307	2389113	3742227	679816	2660360	3871548	3475539	4537252	609973	2115820	4280187	4242507	3888300	1109021	2575578	3781244	3420884	2550098	982831	2935378	3114450	3425388	3696245
LP_27984	TAG 48:3	818.721	NA	NA	[M+NH4]+	NA	C51H92O6	800.689	Triacylglyceride	16:1/16:1/16:1 | 16:0/16:1/16:2 | 14:0/16:2/18:1 | 16:0/16:0/16:3	316319	753193	686784	589814	840477	365792	750278	824488	515996	684506	487779	165184	332279	190441	269075	545383	158893	480371	249029	356440	178813	51341.8	123029	104092	80763.4	278036	63325.2	116569	86551.2	159127
LP_28098	PC 39:6	820.582	NA	NA	[M+H]+	NA	C47H82NO8P	819.578	Phosphatidylcholine	17:1/22:5	495958	1864718	1467804	1810614	2182458	528321	1713020	1924497	1681863	2137170	819910	1402897	2442892	1545348	2117366	753801	1269073	2386194	1878366	2175091	924456	996456	1801744	1327859	919337	1017591	1105886	1358077	1261744	1253600
LP_28102	PC 39:6	820.582	NA	NA	[M+H]+	NA	C47H82NO8P	819.578	Phosphatidylcholine	17:0/22:6	1525465	5499897	3801780	6833073	7879004	1557273	4487019	6438372	5255822	6568811	2623305	6905520	11039044	7964592	10811788	2674396	6313116	10139108	9222999	9815250	3913498	7130660	10067898	8326163	6244790	3589663	8714424	9701908	8104748	9093569
LP_28134	TAG 48:2	820.737	NA	NA	[M+NH4]+	NA	C51H94O6	802.705	Triacylglyceride	16:0/16:0/16:2 | 16:0/16:1/16:1	179319	415298	456354	528893	845719	122571	640496	765811	746504	770746	348391	216835	350098	323213	320919	288246	135536	370159	261165	549594	187583	122504	160933	141877	81881.2	226310	128595	194287	105193	224868
LP_28217	PC 39:5	822.598	NA	NA	[M+H]+	NA	C47H84NO8P	821.593	Phosphatidylcholine	17:0/22:5 | 17:1/22:4	1290739	3938060	2767046	3770746	4531240	1304708	2729000	4189822	3064806	4277042	2030508	4696643	6181661	4731282	6601058	1798231	4592388	6577663	6426637	6196278	2892100	4805769	6337812	5877038	3897562	2654611	5411737	6134114	4955498	6583076
LP_28218	PC 39:5	822.598	NA	NA	[M+H]+	NA	C47H84NO8P	821.593	Phosphatidylcholine	19:1/20:4 | 18:0/21:5	2106347	5514122	4417256	7367695	8613021	2171000	5638812	7584300	5555672	6399503	2765624	5418050	7362510	6239162	7546399	2929075	4156735	7624592	6814540	7431464	2535304	4995189	6694171	6094107	4626820	2409206	5409170	6079130	5447170	6875270
LP_28328	PC 39:4	824.615	NA	NA	[M+H]+	NA	C47H86NO8P	823.609	Phosphatidylcholine	17:0/22:4	365805	1588419	1103580	1548606	1806278	499447	1479590	1932710	1047256	2077238	714216	1568385	2575054	1735107	2448646	687606	1438314	3115572	1938719	1999288	933500	1180375	2002592	1449537	909128	877757	1220795	2403422	1744349	1864295
LP_28429	PC 39:3	826.631	NA	NA	[M+H]+	NA	C47H88NO8P	825.625	Phosphatidylcholine	18:0/21:3 | 17:0/22:3	755492	3647258	2433292	5091361	6809162	802930	3137158	4259841	4022576	4978280	1542625	4066483	6140878	5713036	6501843	1346726	3611198	6681764	5702716	6779204	2288746	3959899	5994168	5563082	3227448	2212568	4784412	5269051	5867330	6897859
LP_28467	SM 43:2	827.699	NA	NA	[M+H]+	NA	C48H95N2O6P	826.693	Sphyngomyelin	NA	1055118	3423618	2322528	3861211	4797744	1166652	3230076	4254529	2363836	4357807	1804557	1776506	4102729	2239152	3888566	1404266	1787357	4762108	1935991	3871809	1727020	1693400	3987782	3098862	1044946	1498556	2796828	3567338	2634028	3890379
LP_28513	PC 39:2	828.646	NA	NA	[M+H]+	NA	C47H90NO8P	827.64	Phosphatidylcholine	18:1/21:1 | 19:1/20:1 | 18:0/21:2 | 16:0/23:2	312520	1458803	1152789	2426357	3244335	344437	1159466	1651965	1599782	2498278	540241	1737980	3435548	2125818	3446994	519557	1440543	3570762	2627861	3438681	877181	2025364	3221389	3114539	1852984	725283	2824984	3072996	2844090	3655971
LP_28563	SM 43:1	829.714	NA	NA	[M+H]+	NA	C48H97N2O6P	828.708	Sphyngomyelin	NA	2322626	6679738	5260301	6276914	7648605	2416134	6709184	9295248	4313625	6870199	4155115	4971937	9781901	4634935	7731822	3130390	4873098	10990298	4484186	7036153	4702940	4554742	9691218	6877475	2533985	3435820	7061805	9193628	6378426	8405696
LP_28579	PC 40:8	830.567	NA	NA	[M+H]+	NA	C48H80NO8P	829.562	Phosphatidylcholine	18:2/22:6 | 20:4/20:4 | 20:3/20:5	596533	5144896	3876595	8023820	9469782	726725	3899270	5457682	5977079	8592618	1882745	5836018	9077546	7789394	9131082	1589632	4087699	9827329	9326062	8258204	2606666	5685842	7749467	8238658	5015602	2393797	5722930	7326032	6337347	6949698
LP_28580	PC 40:8	830.567	NA	NA	[M+H]+	NA	C48H80NO8P	829.562	Phosphatidylcholine	20:4/20:4 | 20:3/20:5	4406829	9062960	9606396	14272820	12860525	4167192	7699751	8809034	9407674	6961718	4040300	11042036	9049440	14537494	9320967	2933122	7272261	7447458	14771438	8009476	2448517	5218966	7568312	8663114	5637671	2037152	3765679	5814046	7224544	4225849
LP_28691	PC 40:7	832.584	NA	NA	[M+H]+	NA	C48H82NO8P	831.578	Phosphatidylcholine	18:2/22:5 | 20:3/20:4	1671686	7018770	6244019	8474483	11125064	1877353	6596372	8064346	6564124	9193927	2836717	5503572	8585522	7405471	8172864	2508068	4426417	9569951	8791354	7934100	2933698	4343711	7085934	5754792	4384420	2746438	4486608	6301271	6228336	6120513
LP_28693	PC 40:7	832.582	NA	NA	[M+H]+	NA	C48H82NO8P	831.578	Phosphatidylcholine	18:1/22:6	10208692	40545348	30109870	55746952	69636032	11799592	32780106	45220848	44331872	58866648	18703164	51304744	71777200	65314544	83355000	15595486	45820428	75580448	80443376	77665024	29563182	64524220	75129344	77572968	63765796	27433624	61565572	65968204	75831776	83976752
LP_28868	PC 40:6	834.598	NA	NA	[M+H]+	NA	C48H84NO8P	833.593	Phosphatidylcholine	18:1/22:5	8810941	31964924	22906674	39999740	46169452	10378367	27936324	37106388	33084496	45708584	15170496	27638660	43813204	39865924	38208696	14389702	23121860	47515220	37079220	40859904	17796428	27646310	34422560	36282844	27580764	17242254	32317372	37008124	35272848	36909464
LP_28871	PC 40:6	834.598	NA	NA	[M+H]+	NA	C48H84NO8P	833.593	Phosphatidylcholine	18:0/22:6	24151390	86286320	62732376	110799904	126304448	25661252	73882320	105053968	94649392	112351104	43717024	106450864	156434672	148033680	185718991	41120960	99126840	162052752	142068064	166505840	63510048	134211816	166039824	162695888	122994400	58128720	151128176	153985040	152845392	174122001
LP_29011	PC 40:5	836.614	NA	NA	[M+H]+	NA	C48H86NO8P	835.609	Phosphatidylcholine	18:0/22:5 | 18:1/22:4	16971528	52861908	37947368	70315624	89512792	18594492	47838548	71036752	54797544	72968528	30331164	68533488	103028256	89049928	95400256	29325484	60819784	101075088	90157744	103071440	46272184	77060216	91559256	94506592	67976656	38704808	75471568	98702240	83097352	106057816
LP_29012	PC 40:5	836.615	NA	NA	[M+H]+	NA	C48H86NO8P	835.609	Phosphatidylcholine	20:1/20:4 | 18:0/22:5	1557639	4086848	3630722	6231262	9576068	1518951	7244760	11017012	5271714	5875948	2966168	866402	4360308	3434090	1629580	1985656	743425	5322448	1.69485e+06	4466164	821734	2117034	2519638	1495238	899046	1192036	1.15425e+06	2700816	1.45594e+06	3052494
LP_29013	PC 40:5	836.614	NA	NA	[M+H]+	NA	C48H86NO8P	835.609	Phosphatidylcholine	18:0/22:5	1228620	5603826	4272156	7689628	10544858	1302759	4951122	7818963	6092521	7734478	2564039	8696614	13374688	11238578	11947862	2764550	7314070	13364670	11592980	13674142	4504710	8952928	11634811	12331491	8744788	3885451	8681822	12192842	10926876	13640732
LP_29153	PC 40:4	838.63	NA	NA	[M+H]+	NA	C48H88NO8P	837.625	Phosphatidylcholine	16:0/24:4 | 20:1/20:3 | 18:1/22:3 | 18:0/22:4	2669068	8992285	8125452	8904591	10030144	2747691	7483252	9941498	5695870	8430629	4895518	8557564	13009374	7489045	10537753	5019558	7218432	13101734	9313713	10344445	4381104	5529844	11662078	7934505	5948888	3615805	7486420	10411286	7589292	10622426
LP_29154	PC 40:4	838.63	NA	NA	[M+H]+	NA	C48H88NO8P	837.625	Phosphatidylcholine	18:0/22:4 | 18:1/22:3	12244058	34851112	27031240	39856080	51185568	13163440	31284848	41638604	32433276	40625212	20839132	39523136	57882864	49961488	59829616	20785184	34192484	61131632	50961728	58967304	22110830	33971332	55704580	45388268	33561872	23033606	38005696	51713132	51326976	62800644
LP_29155	PC 40:4	838.63	NA	NA	[M+H]+	NA	C48H88NO8P	837.625	Phosphatidylcholine	20:0/20:4	2072349	6364802	4943756	7289358	8922421	2168022	5768668	8315782	5094368	7129895	2952368	5840090	9733030	6493156	9249472	3053344	4683371	10712945	7303513	9399368	2912092	6757460	10271915	7806532	5479010	2858355	7520240	8750434	7395183	9785503
LP_29215	SM 44:3	839.699	NA	NA	[M+H]+	NA	C49H95N2O6P	838.693	Sphyngomyelin	NA	62738	232166	220388	260697	202908	64969	235802	253192	134353	211655	149159	197367	387552	172227	405517	99766	205380	466722	230148	381156	179568	180096	440973	405802	160352	128654	288025	434793	321331	450966
LP_29264	PC 40:3	840.646	NA	NA	[M+H]+	NA	C48H90NO8P	839.64	Phosphatidylcholine	16:0/24:3 | 18:0/22:3 | 18:1/22:2 | 18:2/22:1 | 20:1/20:2	862695	3758003	3096900	4854732	6274304	918105	3168578	4192855	3408805	5059326	1787979	3080020	6299798	4602303	6511315	1587358	2767816	6528339	4725490	6574885	1995158	2852346	5179783	4326678	2765030	1648626	3662150	5383559	4059748	5021034
LP_29265	PC 40:3	840.646	NA	NA	[M+H]+	NA	C48H90NO8P	839.64	Phosphatidylcholine	18:0/22:3 | 20:0/20:3	1241069	5480567	3766454	8903349	11182910	1265170	4181309	6546379	6147859	9226690	2290582	6415517	10195414	8639091	12330927	2129864	5032500	11627314	10022822	12859726	3158766	6288872	9857442	9810929	5741647	2797106	7940146	9955606	9540404	11592648
LP_29281	TAG 50:6	840.707	NA	NA	[M+NH4]+	NA	C53H90O6	822.674	Triacylglyceride	14:0/14:0/22:6	135811	436639	361978	688526	877141	148610	391162	528933	649996	929257	167350	143124	202989	173130	246182	204605	130470	274591	278956	295993	113083	55069.7	93718	87923	100421	134134	61713	98953	88625	157899
LP_29334	SM 44:2	841.713	NA	NA	[M+H]+	NA	C49H97N2O6P	840.708	Sphyngomyelin	NA	348077	1012520	936214	1168838	1363653	345258	994872	1358234	832204	1224628	674947	930738	1714559	1091407	1591268	495554	899451	2013933	939180	1592117	960404	734203	1605495	1405675	760014	534238	991051	1775409	1497858	1879878
LP_29335	SM 44:2	841.714	NA	NA	[M+H]+	NA	C49H97N2O6P	840.708	Sphyngomyelin	NA	105583	391336	291610	458111	467473	138744	343696	468074	315292	461544	176668	313768	817986	458490	715601	168534	311144	764378	417276	695132	230063	456680	1026435	965859	377751	189823	768558	863323	966373	1076914
LP_29382	PC 40:2	842.661	NA	NA	[M+H]+	NA	C48H92NO8P	841.656	Phosphatidylcholine	18:1/22:1 | 18:0/22:2 | 20:1/20:1 | 16:0/24:2 | 16:1/24:1	537713	1879074	1514574	3295445	4044790	592056	1776466	1892358	2254147	3391948	864868	1831132	3472326	2742680	3868177	713215	1596266	4341798	2802740	4642968	1162928	1737974	3876250	3376759	1769178	1077785	2026063	3427320	2655580	4681415
LP_29396	TAG 50:5	842.721	NA	NA	[M+NH4]+	NA	C53H92O6	824.689	Triacylglyceride	14:0/16:0/20:5 | 16:0/16:3/18:2 | 14:0/16:1/20:4	567532	1018760	851573	855539	983854	744256	1157871	1100800	799372	1026273	508702	284080	343381	180404	307977	558967	229958	447869	259306	371683	186686	144251	198829	160752	250692	206185	154555	210800	150216	280740
LP_29438	SM 44:1	843.731	NA	NA	[M+H]+	NA	C49H99N2O6P	842.724	Sphyngomyelin	NA	143579	377437	506459	598462	839034	157236	573877	548987	579952	505471	343720	577182	933573	981793	843794	261503	504204	967409	625363	1069254	489406	543606	1314424	782202	1145411	347630	507635	857389	870257	1814023
LP_29515	TAG 50:4	844.737	NA	NA	[M+NH4]+	NA	C53H94O6	826.705	Triacylglyceride	16:0/16:3/18:1 | 14:0/16:0/20:4 | 16:1/16:2/18:1	2956386	5811268	4640988	5750558	7196530	3745414	5236750	5676994	5369167	7272020	2774438	1798210	2242376	1288353	2478049	2999324	1580422	3283432	2438352	3010818	920425	821026	1202080	795017	1052265	1315612	875449	1448387	851472	2087568
LP_29671	PC 40:0	846.694	NA	NA	[M+H]+	NA	C48H96NO8P	845.687	Phosphatidylcholine	16:0/24:0	387882	1770231	1306948	2141690	2747226	385104	1612003	2142924	1727290	2167255	820400	2047814	4132182	2932660	4595075	702660	1586436	4861469	2506463	4536500	1098356	3035906	5446943	4118289	2554168	967596	3836210	4747215	4601765	6641305
LP_29676	TAG 50:3	846.753	NA	NA	[M+NH4]+	NA	C53H96O6	828.721	Triacylglyceride	16:0/16:2/18:1 | 16:0/16:0/18:3 | 14:0/16:0/20:3 | 16:1/16:1/18:1	715877	2206690	1643481	2296720	4158200	679491	2564396	3204034	2876132	3902272	956184	642414	1264620	580737	1242789	1253359	698475	1707196	959073	1429366	804130	250181	564882	245614	322022	852446	245159	472796	304153	624871
LP_30020	PC 42:11	852.551	NA	NA	[M+H]+	NA	C50H78NO8P	851.547	Phosphatidylcholine	20:5/22:6	536611	3722449	2737418	7853223	6663309	517237	2142992	3010732	4133322	3974782	988822	7023312	7963278	8498064	8682150	721336	4670290	6723482	12143749	6708718	1401666	4057483	7096620	8123394	4508920	1112823	4110210	5760798	6505934	3551643
LP_30123	PC 42:10	854.567	NA	NA	[M+H]+	NA	C50H80NO8P	853.562	Phosphatidylcholine	20:5/22:5	774548	4429380	3624548	7614380	6875324	737276	3095681	4353638	4262829	5075956	1188937	5469792	6549676	6933470	6955462	968803	3570180	6042330	9231420	5491572	1525574	2920164	5096838	5282523	2994166	1309912	2862153	4233710	4727388	3556756
LP_30125	PC 42:10	854.566	NA	NA	[M+H]+	NA	C50H80NO8P	853.562	Phosphatidylcholine	20:4/22:6	6626916	26084964	22745510	46242700	43256288	6188771	17990892	23906232	27817514	24563684	7447560	34232396	37751748	44433448	42537848	5517640	24318436	34168932	54863828	35252176	7102753	20475852	32666962	36329108	21365688	5732257	16971456	26414070	32169924	19324228
LP_30223	PC 42:9	856.582	NA	NA	[M+H]+	NA	C50H82NO8P	855.578	Phosphatidylcholine	20:4/22:5 | 20:5/22:4 | 20:3/22:6	8967450	23123526	23462038	32569372	32095164	8697674	23080824	24236656	20219316	21579836	9242756	19618420	23355518	25156446	24095768	7566093	13505938	20369944	29126888	19341712	6330526	10551888	16354900	18158130	11877886	5760307	9196418	13683790	16611068	12282736
LP_30260	TAG 51:5	856.736	NA	NA	[M+NH4]+	NA	C54H94O6	838.705	Triacylglyceride	15:0/16:0/20:5	290322	441939	427825	356791	452640	372989	573860	540054	370296	368037	190175	128893	222564	78271	160692	264534	126036	198155	118847	154743	68551	77506	97188	86605	112983	82943	66556	106348	63122.5	142772
LP_30314	PC 42:8	858.598	NA	NA	[M+H]+	NA	C50H84NO8P	857.593	Phosphatidylcholine	20:3/22:5	1178225	3226654	3362032	4493564	4655474	1326226	3338418	3661971	3568463	3947576	1443312	3160194	4035953	4899792	3963468	1279221	2467515	4125018	5130559	3748928	1499526	2231820	3250390	4197436	2613086	1262638	2085093	2939414	3536771	2574420
LP_30315	PC 42:8	858.599	NA	NA	[M+H]+	NA	C50H84NO8P	857.593	Phosphatidylcholine	20:4/22:4 | 20:3/22:5 | 20:2/22:6 | 20:5/22:3	4204472	7506447	7994291	8120914	8955159	4454624	7649075	8108802	6476707	6963807	4319911	5235977	6973001	6084975	6345571	3949628	4025422	6846178	7146580	6373162	2818955	2750070	4657356	4684373	3182858	2697213	2759281	4172150	4336912	4201380
LP_30349	TAG 51:4	858.753	NA	NA	[M+NH4]+	NA	C54H96O6	840.721	Triacylglyceride	15:0/16:0/20:4 | 15:0/18:1/18:3 | 15:0/17:1/19:3 | 16:2/17:1/18:1 | 16:0/17:1/18:3	1020571	1643742	1330621	1632313	1872674	1303943	1411249	1722365	1453428	1510788	746086	573459	711790	369158	748720	889628	572109	946123	670559	859668	340765	344852	512116	320439	414004	417077	348954	483545	263368	623640
LP_30420	PC 42:7	860.613	NA	NA	[M+H]+	NA	C50H86NO8P	859.609	Phosphatidylcholine	18:1/24:6	603113	1248340	938339	1265566	1787678	682013	1226434	1410723	1081683	1811926	841125	1968092	3508312	3235901	4180550	558920	1783069	3533415	3642260	4122763	1065528	4047422	5099675	4910769	4548973	905593	3972772	3860803	4363263	5344808
LP_30507	PC 42:6	862.63	NA	NA	[M+H]+	NA	C50H88NO8P	861.625	Phosphatidylcholine	20:1/22:5	767835	2916136	1941637	4113719	4757003	830757	2070065	3437980	3053041	3873258	1208914	2750862	4062480	3839818	4668389	1045983	2800789	4763320	3863660	4582442	1523696	2870672	4068978	3701070	2603640	1663285	3126516	3497755	3734744	4515966
LP_30508	PC 42:6	862.63	NA	NA	[M+H]+	NA	C50H88NO8P	861.625	Phosphatidylcholine	18:0/24:6	462378	1910234	1372190	3246173	4363673	523271	1656549	2508212	2881078	3697094	844683	4544150	7807584	7560824	9559775	774348	4204006	8575059	7766184	9232954	2179037	8044230	10051713	10414958	8670520	1729390	8316716	9726961	10987770	13783644
LP_30618	PC 42:5	864.648	NA	NA	[M+H]+	NA	C50H90NO8P	863.64	Phosphatidylcholine	18:1/24:4	414722	476624	732088	551174	779371	354217	1111376	958918	266945	382914	742220	317876	1188469	387882	393182	765166	374203	1538250	186713	485042	460035	233521	751386	428598	213544	206692	153352	701802	298532	558485
LP_30620	PC 42:5	864.646	NA	NA	[M+H]+	NA	C50H90NO8P	863.64	Phosphatidylcholine	20:4/22:1 | 18:0/24:5 | 20:0/22:5	604936	1127910	1261698	1390894	1436132	704739	1182310	851740	920299	1334026	411512	2199027	3984380	3517135	4814606	431359	1766002	4275065	3748276	4943912	996936	3852149	6460372	6458567	3793218	893404	4632981	5851996	6223412	7748979
LP_30738	PC 42:4	866.662	NA	NA	[M+H]+	NA	C50H92NO8P	865.656	Phosphatidylcholine	18:0/24:4 | 18:1/24:3 | 20:3/22:1 | 16:0/26:4	768179	2816378	3005520	3238428	4600452	969448	3205109	3353082	2689198	3653196	1678575	3486966	7097468	3637201	5747153	1578165	2812561	7288100	4340254	5849549	1955864	3100428	6459878	4804536	3157656	1767480	3884600	5909031	4689542	5830406
LP_30748	TAG 52:7	866.722	NA	NA	[M+NH4]+	NA	C55H92O6	848.689	Triacylglyceride	14:0/16:1/22:6	192185	570569	542259	836684	1016971	250952	638678	686865	822783	1117493	289401	203916	248515	209920	302751	290410	171601	275149	343153	320709	158910	77623	116536	99590	146015	180070	68486	127649	119613	179282
LP_30874	PC 42:3	868.678	NA	NA	[M+H]+	NA	C50H94NO8P	867.672	Phosphatidylcholine	18:0/24:3 | 18:1/24:2 | 18:2/24:1	240099	1038746	936631	2021727	2888964	237809	1022033	1234380	1455393	2129092	514648	1283417	3093190	2562872	3540342	371683	1191641	3145998	2615922	3865550	749114	2107022	3350704	3924696	2199200	652689	2636329	3106805	3379890	3815222
LP_30884	TAG 52:6	868.737	NA	NA	[M+NH4]+	NA	C55H94O6	850.705	Triacylglyceride	14:0/16:0/22:6 | 16:1/16:1/20:4 | 16:0/16:1/20:5 | 14:0/18:1/20:5 | 16:0/16:3/20:3 | 14:0/16:1/22:5	2577382	7445184	6221634	11578621	13861870	3362162	7379795	9132977	10333979	12745378	3703556	2529914	3098516	2962595	3608950	3679301	2161397	3921178	4859743	4169468	1856327	1001684	1490547	1426566	1656016	2335726	971015	1702379	1592863	2407439
LP_30997	PC 42:2	870.692	NA	NA	[M+H]+	NA	C50H96NO8P	869.687	Phosphatidylcholine	18:1/24:1 | 16:0/26:2 | 18:0/24:2	470287	1770136	1471248	3086680	3161433	551553	1400324	1815500	2008322	2608131	797176	1953457	4213244	2917311	4857484	711260	1728402	4217336	3047506	4741803	1079502	2945089	5988490	4824006	2636934	1025442	4433408	4553718	4548763	5543628
LP_31003	TAG 52:5	870.752	NA	NA	[M+NH4]+	NA	C55H96O6	852.721	Triacylglyceride	14:0/18:1/20:4 | 14:0/16:0/22:5 | 16:0/16:1/20:4 | 16:0/16:0/20:5 | 16:1/16:1/20:3	4958480	8790585	6336362	7274514	8681030	6826576	10005520	10039572	7890357	8549741	4315077	2943463	3943346	2070529	3125302	4723519	2651317	5093614	3008718	4093908	1954567	1609135	2012424	1436903	2078053	2080847	1605098	2549069	1365802	3238380
LP_31152	PC 42:1	872.709	NA	NA	[M+H]+	NA	C50H98NO8P	871.703	Phosphatidylcholine	16:0/26:1 | 18:0/24:1	157913	910923	760277	1755729	2165717	133366	769852	1247198	1189570	1844238	357288	1319185	3083910	2132043	4015294	330389	932195	3313828	2000627	3630487	620603	1861109	3906196	3868553	1849616	448951	3062400	3416248	3606826	4752436
LP_31157	TAG 52:4	872.768	NA	NA	[M+NH4]+	NA	C55H98O6	854.736	Triacylglyceride	16:0/16:0/20:4 | 16:2/18:1/18:1 | 16:0/18:1/18:3 | 16:0/16:1/20:3 | 16:3/18:0/18:1	12760582	19016296	16414558	19235786	25755624	16309359	19184356	20750792	18219808	20808954	10440037	7520801	10973176	6860282	10962452	11613838	6860177	14849002	10200840	14778340	5353394	3947651	6127574	3839386	4554043	5834424	4586392	6816632	4247328	9824788
LP_31304	PC 42:0	874.725	NA	NA	[M+H]+	NA	C50H100NO8P	873.719	Phosphatidylcholine	16:0/26:0 | 18:0/24:0	474300	2218779	1775136	2699204	3683159	551375	2270420	2886968	2356058	3065512	1182780	3669505	8723240	6314985	8773516	941481	2992100	8218249	5373807	9144938	1933857	7235986	12343720	10696962	7607208	1355241	8650996	10230652	11254427	14106342
LP_31538	PC 44:12	878.567	NA	NA	[M+H]+	NA	C52H80NO8P	877.562	Phosphatidylcholine	22:6/22:6	820868	5108318	3948532	12133764	13047345	808593	3401152	4945678	7152566	6921337	1434885	10990102	13139520	15642607	15351462	1061691	7477735	11431642	19066076	12255509	2325769	7143896	12557082	13844615	8195036	1724159	6169940	9711048	11761677	6959020
LP_31689	PC 44:11	880.583	NA	NA	[M+H]+	NA	C52H82NO8P	879.578	Phosphatidylcholine	22:5/22:6	1464205	7715741	6124584	13940421	13833372	1486051	5638646	7225526	9082945	10226105	2385104	11397357	14201595	18111994	16762322	1869042	7988544	13628213	22216038	14093576	3223495	7399069	12866959	15712178	8605423	2678810	6865054	11036329	13489412	9554530
LP_31814	PC 44:10	882.598	NA	NA	[M+H]+	NA	C52H84NO8P	881.593	Phosphatidylcholine	22:5/22:5	985627	3405762	3309357	6448972	6715246	1125441	3297693	4242974	4043855	4888116	1310882	4850990	6236613	7660142	6480551	1080816	3332292	5390060	8324462	5713950	1572616	2980168	5028444	6097068	3691973	1265483	2789836	3962977	5186028	3899711
LP_31815	PC 44:10	882.598	NA	NA	[M+H]+	NA	C52H84NO8P	881.593	Phosphatidylcholine	22:4/22:6 | 22:5/22:5	820825	2304008	2170437	3344790	3655535	927617	2362462	2542642	2424602	2805174	1115602	2839974	4127248	4320012	3899931	1089097	2075143	3845952	4299854	3756016	1360982	2175545	2995804	3253025	2652780	1241004	2054439	2698602	2913822	2764647
LP_31840	TAG 53:6	882.752	NA	NA	[M+NH4]+	NA	C56H96O6	864.721	Triacylglyceride	15:0/16:0/22:6 | 14:0/17:0/22:6	1114334	2874080	2407510	3222403	4122148	1371998	2906522	3164654	2987546	3854322	1379918	827956	1016541	794998	1037461	1438662	662375	1231948	1555274	1320323	603626	240637	422329	340184	357160	729468	251458	450744	386709	642318
LP_31892	PC 44:9	884.614	NA	NA	[M+H]+	NA	C52H86NO8P	883.609	Phosphatidylcholine	22:4/22:5	716823	1519709	1447848	2685303	2532596	743959	1641498	1919534	1770488	2128168	935013	1620575	2359526	2753298	2464579	817026	1200886	2070484	3258961	2214110	830981	1114060	1947347	2275315	1420066	770313	1205571	1524119	2291358	1957326
LP_31909	PC 43:2	884.709	NA	NA	[M+H]+	NA	C51H98NO8P	883.703	Phosphatidylcholine	17:1/26:1	47791.9	208190	165466	299450	389529	51263.5	179738	222902	210567	371673	96891	357907	754702	412563	728803	73841	283814	765202	456843	646838	172661	472046	732629	946132	458162	120471	660698	732683	775466	888425
LP_31917	TAG 53:5	884.768	NA	NA	[M+NH4]+	NA	C56H98O6	866.736	Triacylglyceride	16:0/16:0/21:5 | 15:0/16:0/22:5 | 15:0/18:1/20:4 | 14:0/17:0/22:5 | 16:0/17:1/20:4 | 16:1/17:0/20:4	1644230	2605384	1578799	2751866	213724	1968536	2178714	1926351	1455046	1495349	996958	653769	925727	311097	572180	1042591	717121	1004532	529529	776624	345877	305851	523167	319379	363371	769938	321044	621474	338594	680503
LP_32021	PC 43:1	886.725	NA	NA	[M+H]+	NA	C51H100NO8P	885.719	Phosphatidylcholine	17:1/26:0 | 18:1/25:0	49648.6	206703	150228	294573	301441	55116.1	187542	246215	166662	316434	94997	341101	880445	520717	999330	81266	343669	879487	580390	888193	208849	760188	1254069	1266084	639903	144511	1041548	1181896	1020735	1225565
LP_32028	TAG 53:4	886.784	NA	NA	[M+NH4]+	NA	C56H100O6	868.752	Triacylglyceride	16:0/17:0/20:4 | 15:0/18:0/20:4 | 16:0/18:1/19:3 | 17:0/17:1/19:3 | 16:0/17:1/20:3	2694480	3071948	3121000	2362236	2360585	3117486	3785309	3559550	2458210	2706810	1730742	1191493	1705877	967279	1138190	1888443	1045634	1821470	1060795	1464948	863814	576912	951866	455888	675512	855468	513020	913903	420903	1110534
LP_32287	PC 44:5	892.678	NA	NA	[M+H]+	NA	C52H94NO8P	891.672	Phosphatidylcholine	18:0/26:5	76814	322230	269098	581610	631871	83781	345152	443312	400881	602141	179573	714593	1794261	1504665	2245944	140671	619315	2017832	1571482	2415069	310942	1842709	3122058	3059721	1814848	252401	2261446	2594773	2916924	3873132
LP_32288	PC 44:5	892.677	NA	NA	[M+H]+	NA	C52H94NO8P	891.672	Phosphatidylcholine	20:4/24:1	735256	1653111	1619528	2281288	2426611	894946	1985615	1908552	1753572	2221464	846007	1025026	1994962	1596362	2188987	805817	1013608	2445542	1792836	2180964	633632	1204654	1804357	1601770	1215186	687404	1324770	1651804	1610681	1976181
LP_32301	TAG 54:8	892.738	NA	NA	[M+NH4]+	NA	C57H94O6	874.705	Triacylglyceride	16:1/16:1/22:6 | 16:0/16:3/22:5	541590	1268163	1185447	868273	1058325	759006	1172209	1314642	893564	1205918	625875	218769	297064	167023	223870	745927	189818	345752	298065	312553	243399	65572.1	127460	90740	111763	283264	65012.7	113164	76995	121182
LP_32302	TAG 54:8	892.738	NA	NA	[M+NH4]+	NA	C57H94O6	874.705	Triacylglyceride	16:0/16:2/22:6	171035	585883	512912	620135	833773	215560	590120	852952	600942	832833	243245	109125	177183	81141	125621	283889	96896	214809	139369	181057	119384	23802.2	56498	31399.2	39678.9	138997	24721.5	51973.7	36573.4	67068.5
LP_32436	PC 44:4	894.696	NA	NA	[M+H]+	NA	C52H96NO8P	893.687	Phosphatidylcholine	18:1/26:3 | 18:2/26:2 | 18:0/26:4	185086	815042	721095	962340	1245604	200205	798734	862562	627006	1144806	405018	880236	1770408	911736	1975101	371820	772369	1973701	1193514	1625629	502081	805600	1488652	1443354	912007	350066	1001640	1409116	1225125	1691323
LP_32439	PC 44:4	894.693	NA	NA	[M+H]+	NA	C52H96NO8P	893.687	Phosphatidylcholine	20:4/24:0	833723	2597904	2225274	3324630	3935159	955496	2891872	3240190	2095690	3273770	1056186	2059272	4912906	2789038	5370246	1005856	1871996	5415218	3324297	4599237	1111954	3166656	5049085	4517562	2647606	981710	4015119	4559179	3857660	5120903
LP_32444	TAG 54:7	894.752	NA	NA	[M+NH4]+	NA	C57H96O6	876.721	Triacylglyceride	16:0/16:1/22:6 | 16:1/18:1/20:5 | 14:0/18:1/22:6 | 16:1/16:1/22:5 | 16:2/18:1/20:4 | 16:0/16:2/22:5	7991619	22975782	19411316	28250520	31561108	10600259	22998560	27262060	26418824	31179300	8818995	4916300	7105705	5198590	7299660	10452382	4510822	9103695	8903910	8918772	4450042	1423926	2561699	2168444	2635206	5067888	1411186	2824506	2297910	3885631
LP_32559	TAG 54:6	896.768	NA	NA	[M+NH4]+	NA	C57H98O6	878.736	Triacylglyceride	14:0/18:1/22:5 | 16:0/16:1/22:5 | 18:2/18:2/18:2 | 16:1/16:1/22:4 | 16:1/18:1/20:4 | 16:0/18:1/20:5 | 16:0/18:2/20:4 | 14:0/16:0/24:6 | 14:0/18:2/22:4	4377836	11611364	9177992	14627078	17288180	4749392	12841902	16211272	11725110	16871996	5869527	1310533	1217096	1732040	1381649	6265301	760779	1440928	3483043	2571903	1226846	132562	388915	351925	406520	2164004	160589	331542	451068	564932
LP_32561	TAG 54:6	896.768	NA	NA	[M+NH4]+	NA	C57H98O6	878.736	Triacylglyceride	16:0/16:0/22:6 | 14:0/18:0/22:6	13366384	34701032	27981952	52062480	69835184	13605640	36737832	47330956	49041872	65952240	17509158	12797376	17364482	15218592	21246020	17398320	11401626	24331036	25612506	24398664	10573742	4906136	8571186	7936944	8514498	14327925	5638439	10263331	8697748	12867028
LP_32699	PC 44:2	898.723	NA	NA	[M+H]+	NA	C52H100NO8P	897.719	Phosphatidylcholine	18:1/26:1 | 18:0/26:2	285300	1325634	1142859	2155444	2996031	327100	1238860	1600079	1583168	2352196	595466	2183852	5175900	2731190	5487691	603068	1726651	4758140	2848336	4722140	1068205	3529224	5506824	6370758	3182605	858816	4458792	4356208	4698506	7049082
LP_32700	PC 44:2	898.725	NA	NA	[M+H]+	NA	C52H100NO8P	897.719	Phosphatidylcholine	18:2/26:0 | 18:1/26:1	64172	421396	374515	514977	583844	78006	513317	508446	323096	562834	224730	573448	1839370	937248	1386327	172374	597231	1782320	881947	1421543	341379	1545236	2930672	2230294	1033687	269367	2074678	2138464	1754670	2395268
LP_32706	TAG 54:5	898.784	NA	NA	[M+NH4]+	NA	C57H100O6	880.752	Triacylglyceride	16:0/16:0/22:5 | 16:0/18:1/20:4 | 14:0/18:0/22:5 | 16:0/16:1/22:4 | 14:0/18:1/22:4 | 16:1/18:1/20:3 | 18:1/18:1/18:3	32650580	58047200	56987380	66928356	77660240	37445152	69311616	77043456	64563796	76672960	35364616	15951763	23516496	19678240	23197536	36564968	12779754	28855048	30656028	26718534	17488978	4012632	9359780	7455579	7711722	17377160	6406566	9976016	7160174	12308558
LP_32839	PC 44:1	900.741	NA	NA	[M+H]+	NA	C52H102NO8P	899.734	Phosphatidylcholine	18:0/26:1	47741.3	267204	196388	430732	519381	51047.6	234030	312371	285671	329375	127005	311165	775716	789557	996314	84257	328596	877044	645709	1158912	158258	546328	1154432	653000	465500	137887	449711	967926	990178	1449258
LP_32840	PC 44:1	900.739	NA	NA	[M+H]+	NA	C52H102NO8P	899.734	Phosphatidylcholine	18:1/26:0	822272	4441445	3380547	6032656	6307240	866234	4099784	4776354	3710458	6541683	2059968	7559286	18298544	11664930	19555792	1578601	6943945	17893696	12323151	19876080	3874852	19553096	31160736	32826414	14787300	2819646	28150592	27079978	26410896	32653912
LP_32844	TAG 54:4	900.799	NA	NA	[M+NH4]+	NA	C57H102O6	882.768	Triacylglyceride	16:0/18:0/20:4 | 16:0/18:1/20:3	35488552	40665464	35758456	39262320	43824636	36024764	47844692	49911684	38094064	44243056	25022788	18526890	26674582	16144034	23433128	25107668	17195116	32927302	19134270	28287666	11004467	7946916	14153559	7441356	8878737	14694077	8382530	16470455	8845996	17089642
LP_32967	PC 44:0	902.756	NA	NA	[M+H]+	NA	C52H104NO8P	901.75	Phosphatidylcholine	18:0/26:0 | 16:0/28:0	176732	577300	530394	733429	1153781	175430	724477	857610	772460	685627	426384	1154495	2217284	2463270	2971101	353412	1074954	2128128	1761631	2797263	748216	2726467	3743756	3291550	3392295	567974	2264014	3016438	3399819	5028988
LP_33200	TAG 55:8	906.753	NA	NA	[M+NH4]+	NA	C58H96O6	888.721	Triacylglyceride	16:1/17:1/22:6	187463	604483	531439	522344	671876	261334	611358	691383	488716	736445	277803	112484	155859	91655	149600	306412	99851	195647	153829	159851	118452	33532.8	67417	48122.4	63355	132035	34842.6	56190	49552.4	78660
LP_33333	TAG 55:7	908.768	NA	NA	[M+NH4]+	NA	C58H98O6	890.736	Triacylglyceride	15:0/18:1/22:6 | 16:0/17:1/22:6 | 17:1/18:1/20:5	3334166	10263558	8294553	11112082	12985944	4385709	9903254	12251419	11143329	13825270	4293854	2672319	3443238	2348155	3161951	4562764	2229376	4473360	4049518	4015342	2156247	637406	1190102	926894	1043141	2518259	683101	1382373	958786	1609235
LP_33433	TAG 55:6	910.784	NA	NA	[M+NH4]+	NA	C58H100O6	892.752	Triacylglyceride	16:0/17:1/22:5 | 15:0/18:1/22:5 | 16:1/17:0/22:5 | 17:0/17:1/21:5 | 16:0/18:1/21:5 | 16:1/17:1/22:4	5002760	9681232	9358518	9096748	11013282	5366088	9422830	11060120	8469383	9597508	5805085	1730045	2106249	1639223	2485100	6045122	1513653	3072090	3023524	3360676	1708094	345840	787982	486258	707618	2536261	358708	875331	605222	1046212
LP_33434	TAG 55:6	910.784	NA	NA	[M+NH4]+	NA	C58H100O6	892.752	Triacylglyceride	16:0/17:0/22:6 | 15:0/18:0/22:6	2698985	8141713	7775882	9169416	11422348	3422410	8268232	10415921	8230816	9734190	4510313	2794310	3755199	2982076	3492377	4484574	2344108	5164715	4542352	4528648	2713854	632426	1357146	866022	1027635	3526740	759257	1540196	1059598	1542154
LP_33601	TAG 55:4	914.816	NA	NA	[M+NH4]+	NA	C58H104O6	896.783	Triacylglyceride	17:0/18:1/20:3 | 17:0/18:0/20:4	536703	425652	347949	414342	2093997	889808	1655809	2787638	1595906	425832	635137	753549	1111471	547870	370779	418725	803556	1291436	358947	1247797	266982	298896	592842	272503	243823	771046	446680	846384	354094	688929
LP_33723	PC 46:6	918.693	NA	NA	[M+H]+	NA	C54H96NO8P	917.687	Phosphatidylcholine	22:6/24:0	95489	517845	401760	854453	954464	116417	462792	645996	579829	854749	200262	735400	1852636	1223909	1965159	174236	630773	1903124	1268795	1817195	360899	1251549	2359168	2081315	1058874	281875	1519048	1998288	1835803	2012689
LP_33728	TAG 56:9	918.752	NA	NA	[M+NH4]+	NA	C59H96O6	900.721	Triacylglyceride	16:1/20:4/20:4 | 16:3/20:3/20:3 | 16:1/18:2/22:6	389975	1120968	1163890	1098081	1177104	496468	1223301	1173109	1008738	1001222	567911	214926	234794	172976	230388	634709	141401	306977	259020	326591	180089	50722.1	120511	76357	94275	240551	45381.4	93827	62840	114633
LP_33809	PC 46:5	920.709	NA	NA	[M+H]+	NA	C54H98NO8P	919.703	Phosphatidylcholine	20:4/26:1 | 22:5/24:0	380616	1498728	1335843	2036595	2376314	429027	1399126	1718692	1500170	2269339	505651	1243112	2670592	1597160	2961727	482166	1003520	2962574	1832764	2676365	536638	1651688	2453495	2568514	1440451	477405	1958144	2221558	2273484	2925879
LP_33810	PC 46:5	920.709	NA	NA	[M+H]+	NA	C54H98NO8P	919.703	Phosphatidylcholine	20:5/26:0	64852	616838	436450	768024	935210	78883	561546	779275	600905	935552	200525	854729	1963865	1047247	1861890	180154	754147	1980494	1168492	1614289	383236	1453614	2254117	2085574	1056144	309058	1806069	2003610	1818720	2124363
LP_33820	TAG 56:8	920.768	NA	NA	[M+NH4]+	NA	C59H98O6	902.736	Triacylglyceride	16:1/18:1/22:6 | 16:0/18:2/22:6 | 16:0/20:4/20:4 | 18:2/18:2/20:4	7129269	22034512	18992880	21362900	25566420	9424986	23330916	28597430	24223350	28719854	9412408	4028136	5605862	3520379	5023355	9730152	3461190	8082956	6243468	7256635	4056092	944810	1900058	1327940	1667672	4778022	1073909	1968226	1273029	2362435
LP_33924	PC 46:4	922.724	NA	NA	[M+H]+	NA	C54H100NO8P	921.719	Phosphatidylcholine	20:4/26:0	839217	3389306	3257484	3707890	4983277	1006758	4059393	4359845	2799244	4313961	1338980	3290818	8458742	4407397	7611680	1383282	2846620	7842830	4670534	7930295	1450942	5674448	9549546	9081092	4412525	1200283	6850841	7399580	7108991	9293574
LP_33933	TAG 56:7	922.782	NA	NA	[M+NH4]+	NA	C59H100O6	904.752	Triacylglyceride	16:1/18:1/22:5 | 16:0/18:2/22:5 | 16:1/18:2/22:4	5797719	15000202	13630058	13082326	11777816	7293104	19758384	18634792	13172984	15033648	6771083	986750	1282088	1461966	741973	7968644	593916	1516139	2777555	1821269	1274791	71293.9	267423	131939	237873	2026999	72717.1	278346	215473	290580
LP_33935	TAG 56:7	922.783	NA	NA	[M+NH4]+	NA	C59H100O6	904.752	Triacylglyceride	16:0/18:1/22:6 | 18:1/18:1/20:5	55777820	155697344	133658952	177701536	224928272	60037444	155284304	185348816	189926848	224891280	72140128	44293764	60972424	41781796	54337612	78535216	42288016	74186904	69140128	75047768	36181060	10459582	22320220	14527113	17078938	47950916	11623236	24644600	17420952	28355348
LP_34055	PC 46:3	924.74	NA	NA	[M+H]+	NA	C54H102NO8P	923.734	Phosphatidylcholine	20:3/26:0	120188	524807	518064	822374	916879	144124	566018	648655	491562	836135	224759	707798	1797064	1075704	1841031	211080	655269	1868699	1225714	1861792	348509	1615662	2580252	2454848	1175841	274689	2153124	2163668	2024456	2518854
LP_34061	TAG 56:6	924.798	NA	NA	[M+NH4]+	NA	C59H102O6	906.768	Triacylglyceride	16:0/18:0/22:6 | 16:0/18:1/22:5	39855996	95344208	91604528	119678528	137512368	47385100	109319488	138811824	128014440	136541776	54234300	37932112	53598240	42264676	44696032	53449168	32156322	70134848	56896908	53508216	39202448	9153250	19602820	11529922	13132566	44172012	9481550	20569670	14298994	22111844
LP_34199	PC 46:2	926.756	NA	NA	[M+H]+	NA	C54H104NO8P	925.75	Phosphatidylcholine	18:1/28:1	38595.9	193408	168977	325735	344708	49426	173849	220409	168231	336786	100671	317770	707457	492053	816042	65896	331550	735469	566262	995230	147919	626810	1054886	1604044	561938	120849	1083862	1024129	972061	1215080
LP_34206	TAG 56:5	926.815	NA	NA	[M+NH4]+	NA	C59H104O6	908.783	Triacylglyceride	16:0/18:0/22:5 | 16:0/18:1/22:4 | 18:1/18:1/20:3 | 18:0/18:1/20:4 | 16:0/16:0/24:5	155726144	237830928	213193424	234737904	241939088	179847536	240155216	251998415	217205663	247540944	161146289	68145192	98769952	69760280	83989264	167340944	69014464	113129312	109943776	119364656	70283512	14414584	35418356	20254582	22114164	89920656	19969960	44501888	29852918	44106592
LP_34319	PC 46:1	928.771	NA	NA	[M+H]+	NA	C54H106NO8P	927.766	Phosphatidylcholine	18:1/28:0	83839	429736	311922	718689	834913	109017	404073	525795	536690	878911	231085	920225	2751101	1745637	3459838	158520	821516	2276718	1733526	2791279	474035	2501811	5003189	6773424	2828483	283806	4358042	3665819	4814874	5057990
LP_34546	TAG 57:9	932.768	NA	NA	[M+NH4]+	NA	C60H98O6	914.736	Triacylglyceride	15:0/20:4/22:5 | 17:1/18:2/22:6 | 17:1/20:4/20:4	378101	740152	880160	720878	893257	462151	872462	929495	728496	849273	434850	127492	227773	145946	207373	440409	125076	277398	225007	296492	139805	47011.5	96291	67035.4	73047	181949	49216.8	88644	66392.1	119694
LP_34650	TAG 57:8	934.783	NA	NA	[M+NH4]+	NA	C60H100O6	916.752	Triacylglyceride	17:1/18:1/22:6 | 17:0/18:2/22:6	2400986	7327003	6642512	8266163	9620542	3121726	7629932	9268030	8227138	10573861	3406262	1756061	2382056	1532954	2222826	3531509	1565104	3145231	2664995	3006667	1656870	377753	779390	447489	572663	1995835	397686	870476	497956	933962
LP_34748	TAG 57:7	936.799	NA	NA	[M+NH4]+	NA	C60H102O6	918.768	Triacylglyceride	17:1/18:1/22:5 | 17:0/18:2/22:5 | 18:1/18:1/21:5 | 17:1/19:1/21:5 | 17:0/19:2/21:5 | 16:1/19:1/22:5 | 17:1/18:2/22:4	3535016	7339842	6254445	6542129	6731354	3916616	7461908	8069475	6316096	7824300	4178408	1270181	1843455	1302710	1253996	4156803	1198040	2507346	2043958	2184507	1254063	193433	458103	224286	308666	1719853	185285	701571	335448	528791
LP_34749	TAG 57:7	936.799	NA	NA	[M+NH4]+	NA	C60H102O6	918.768	Triacylglyceride	17:1/18:0/22:6 | 16:0/19:1/22:6 | 17:0/18:1/22:6	6452509	18556980	15129675	21944960	24474396	6571094	17021772	20616922	19794876	23825544	8763607	5669086	8001772	5324028	6428865	8691666	5293108	10249088	8840036	9105670	5329604	1245173	2547959	1564658	1799745	6572420	1444943	3089786	1932086	3127506
LP_34819	TAG 57:6	938.815	NA	NA	[M+NH4]+	NA	C60H104O6	920.783	Triacylglyceride	17:0/18:1/22:5 | 17:1/18:0/22:5 | 17:1/18:1/22:4 | 16:0/19:1/22:5 | 18:0/18:1/21:5 | 16:0/17:1/24:5 | 18:1/18:1/21:4 | 17:0/19:1/21:5	18290904	32783148	31938962	31893556	31570320	20726674	34799504	37872972	29462232	33485876	19471398	7477715	11241866	7604088	9007133	19797944	7200860	14018474	11651068	11152615	8187143	1343688	2940750	1552276	2159250	9577321	1431673	3367595	2039788	3461600
LP_34820	TAG 57:6	938.815	NA	NA	[M+NH4]+	NA	C60H104O6	920.783	Triacylglyceride	17:0/18:0/22:6 | 16:0/19:0/22:6 | 17:0/18:1/22:5	1470330	3675195	3126570	4108226	4685236	1631139	4101508	5891458	4952773	4707492	2178965	1687908	2593476	1834180	1792698	2164109	1490823	2993479	2578733	2325147	1721748	355202	805339	539259	554228	2054909	509480	1104013	709880	878856
LP_34945	TAG 58:11	942.753	NA	NA	[M+NH4]+	NA	C61H96O6	924.721	Triacylglyceride	14:0/22:5/22:6	421456	1159339	1189386	1555841	1794754	539108	1390328	1530200	1407041	1588085	594167	154643	258431	209097	268516	616391	138234	321485	338335	413310	196154	25619.7	67584	45214.4	57962.8	250942	27276.4	67514	51113.2	90389
LP_34946	TAG 58:11	942.753	NA	NA	[M+NH4]+	NA	C61H96O6	924.721	Triacylglyceride	16:0/20:5/22:6	779969	1493977	1314426	1422442	1715275	965896	1831655	1862148	1305668	1625153	713643	252622	387857	209793	315411	716514	240558	469127	364364	418064	237793	71879	155897	86936	125907	277471	73246	157863	79904	245747
LP_35000	TAG 58:10	944.768	NA	NA	[M+NH4]+	NA	C61H98O6	926.736	Triacylglyceride	16:0/20:4/22:6 | 16:0/20:5/22:5 | 14:0/22:5/22:5 | 16:1/20:4/22:5	1793630	2868828	2946114	2417009	2564644	2067941	3999836	3341196	2313666	2797818	1547868	379434	500499	290917	425349	1712592	289651	629746	578228	604659	364672	114613	186763	131874	203491	449610	94357	194960	138511	269709
LP_35001	TAG 58:10	944.767	NA	NA	[M+NH4]+	NA	C61H98O6	926.736	Triacylglyceride	16:0/20:4/22:6	6234051	10571869	9896363	11580010	12107980	7706345	11242246	11216783	9585147	10740009	5175742	2176341	2926359	1777302	2631276	5174942	1908178	3819268	3208086	3298768	1606500	554094	1158868	573511	922334	1960326	572473	1311575	736870	1965658
LP_35078	PC 48:6	946.725	NA	NA	[M+H]+	NA	C56H100NO8P	945.719	Phosphatidylcholine	22:6/26:0	117656	676579	527734	1210825	1438108	132821	680864	833099	821435	1098750	272002	1130982	3141926	2013800	3264576	223438	957908	2881653	2210138	2867166	522094	2477414	4590876	4160374	2256110	409669	3316904	3969860	3217710	4150100
LP_35086	TAG 58:9	946.782	NA	NA	[M+NH4]+	NA	C61H100O6	928.752	Triacylglyceride	18:1/20:4/20:4 | 16:0/20:4/22:5 | 18:2/20:3/20:4 | 18:2/18:2/22:5 | 18:1/18:2/22:6 | 16:0/20:3/22:6 | 18:1/20:3/20:5	21876136	36117124	38832400	36395592	43089588	25853216	40023940	42029824	33036068	38130232	19027324	5183921	7967218	4384198	7440280	21441622	5054162	10442946	9102028	10347252	5063880	977638	2460982	1087913	1800721	6421675	1110480	2591498	1306233	3085837
LP_35187	PC 48:5	948.74	NA	NA	[M+H]+	NA	C56H102NO8P	947.734	Phosphatidylcholine	22:5/26:0 | 20:4/28:1	116757	653194	485006	791387	904506	148331	610914	711487	548926	900090	279257	807047	2093165	1305419	1979838	236795	863042	1878853	1450331	2146934	397747	1661381	2483042	2706402	1251974	365639	2145223	2358712	2280666	2639400
LP_35194	TAG 58:8	948.798	NA	NA	[M+NH4]+	NA	C61H102O6	930.768	Triacylglyceride	18:1/18:2/22:5 | 18:2/18:2/22:4 | 18:2/20:3/20:3 | 16:0/20:3/22:5	8452863	16321464	19305216	16747262	18744254	11695124	21917852	23351998	15446381	18993602	8482428	2362488	3557791	2221526	2864794	9754335	2188332	4982488	3708271	4253199	2538924	405316	879424	388994	741152	3214238	423570	851615	439367	1043716
LP_35195	TAG 58:8	948.798	NA	NA	[M+NH4]+	NA	C61H102O6	930.768	Triacylglyceride	18:1/18:1/22:6 | 18:0/18:2/22:6 | 18:0/20:4/20:4	39075288	101669784	87654720	118509536	135540016	47548828	111224864	132212208	115171936	139710720	45631448	25667844	36353112	22957828	31055052	46706296	24259148	42700864	40925320	42767572	21301192	4510322	10469838	5898052	8283130	27144240	5510691	13875942	7905300	12902081
LP_35299	PC 48:4	950.756	NA	NA	[M+H]+	NA	C56H104NO8P	949.75	Phosphatidylcholine	22:4/26:0	59608.1	242299	218512	294536	360109	67518	285478	287850	199444	341242	112542	344673	934514	596845	941641	104420	340500	968564	611198	924631	166567	620076	1169045	1210512	604926	145849	799425	1052078	1031621	1180609
LP_35310	TAG 58:7	950.814	NA	NA	[M+NH4]+	NA	C61H104O6	932.783	Triacylglyceride	18:1/18:1/22:5 | 18:1/18:2/22:4 | 18:0/18:2/22:5 | 18:1/20:3/20:3 | 16:0/18:1/24:6 | 16:0/20:3/22:4 | 16:0/20:2/22:5 | 18:2/20:2/20:3	66902768	129766712	120410656	122111520	141148496	73977328	129007344	138215216	109477496	134536720	68856320	23126572	36008952	23306258	30426476	76134416	26003408	50900544	40735288	50384112	26044068	4071498	10735778	5201840	6839448	33014292	5389322	13445504	6950252	13640403
LP_35311	TAG 58:7	950.814	NA	NA	[M+NH4]+	NA	C61H104O6	932.783	Triacylglyceride	18:0/18:1/22:6 | 18:1/18:1/22:5 | 16:0/20:1/22:6 | 18:1/20:3/20:3	42102828	137550336	110098704	149439408	188186704	47394924	133090848	156152496	146229072	178776784	61846300	40929432	61673724	48187296	55675444	65875580	40831232	86052872	69212696	77552896	42744160	9817822	21927484	13480662	15308768	49124580	12294956	24424890	14864673	28779732
LP_35443	TAG 58:6	952.83	NA	NA	[M+NH4]+	NA	C61H106O6	934.799	Triacylglyceride	18:0/18:0/22:6 | 16:0/20:0/22:6 | 18:0/18:1/22:5	6024765	18358742	14041154	22485550	28384878	7632111	18255608	24594208	23919700	22211088	10388210	7926368	12478073	9155780	11112606	10610754	8329229	14812605	13393556	13912333	8248610	1978494	4378320	3060675	2950492	10973630	2651660	6670504	3475772	5641826
LP_35773	TAG 59:10	958.784	NA	NA	[M+NH4]+	NA	C62H100O6	940.752	Triacylglyceride	17:1/20:3/22:6 | 15:0/22:5/22:5	307609	673032	593271	568367	514324	403645	620491	709632	439820	626220	308732	83435	118961	81056	112769	287872	82740	171345	150941	168694	84399	23342.3	54533.1	40818.7	44635.1	94969	27707.5	57298	39168	59155
LP_35775	TAG 59:10	958.782	NA	NA	[M+NH4]+	NA	C62H100O6	940.752	Triacylglyceride	17:0/20:4/22:6	382885	771337	682705	641076	685156	439348	797654	804470	536503	660027	353131	127264	188450	119200	186261	341908	127033	257473	186432	217153	117609	35184.7	85888.3	56869.2	54965.5	142270	39570.1	86222.8	57271.6	63852
LP_35847	TAG 59:9	960.799	NA	NA	[M+NH4]+	NA	C62H102O6	942.768	Triacylglyceride	17:0/20:4/22:5 | 16:0/21:3/22:6 | 19:1/20:4/20:4 | 17:0/20:3/22:6	1507963	3014247	2852442	2891796	3231720	2002881	2923774	3368546	2532541	3108137	1471723	562119	838962	528695	770192	1675343	618529	1166091	887336	1008169	617537	126967	317075	136053	191170	695548	136845	298630	177617	357453
LP_35903	TAG 59:8	962.815	NA	NA	[M+NH4]+	NA	C62H104O6	944.783	Triacylglyceride	16:0/21:3/22:5 | 17:1/18:1/24:6 | 17:1/20:3/22:4 | 18:2/20:3/21:3	1240613	2232748	2289854	2147490	2842387	1475384	2737387	2760943	2186387	2857340	1353906	386675	692564	356570	609344	1596219	421833	968410	753987	729530	530125	60076.4	173316	88576	126436	622280	77140	183565	110694	205352
LP_35904	TAG 59:8	962.814	NA	NA	[M+NH4]+	NA	C62H104O6	944.783	Triacylglyceride	18:1/19:1/22:6	1551154	4078074	2950181	6093508	6445068	1836464	3827351	4842482	5368180	6306575	1888320	1292233	1471847	1214401	1620906	2012523	1373136	2220765	2013927	2148884	1173952	237360	537217	360586	361890	1390455	257553	683221	450292	783718
LP_35959	TAG 59:7	964.83	NA	NA	[M+NH4]+	NA	C62H106O6	946.799	Triacylglyceride	18:1/19:1/22:5 | 17:1/18:1/24:5 | 16:0/19:1/24:6 | 18:1/20:3/21:3 | 17:1/21:3/21:3 | 16:0/21:3/22:4 | 19:1/20:3/20:3 | 17:0/18:1/24:6 | 17:1/18:0/24:6 | 18:0/19:2/22:5 | 18:2/19:1/22:4 | 18:1/19:2/22:4 | 17:1/20:1/22:5	3563749	8483236	7313356	7925745	9799339	4185812	8584002	8579288	7044713	8892564	4430465	1751790	2873466	2067768	2631359	4715993	1643943	4149469	3340149	3901760	2041927	375688	980212	468600	545312	2187716	466082	1120266	551035	1168872
LP_35960	TAG 59:7	964.829	NA	NA	[M+NH4]+	NA	C62H106O6	946.799	Triacylglyceride	18:0/19:1/22:6 | 18:1/19:0/22:6 | 18:1/19:1/22:5 | 16:0/21:1/22:6	731696	1872698	1744248	2965975	3396573	670628	2029495	3234904	2844244	3432904	893553	782414	1002612	912429	905595	838364	646214	1289166	1246957	1302727	737842	179334	332629	209585	184504	831941	163853	341648	233226	442522
LP_36009	TAG 60:13	966.753	NA	NA	[M+NH4]+	NA	C63H96O6	948.721	Triacylglyceride	16:1/22:6/22:6	213689	726223	650801	780444	831130	256128	737199	817695	674286	896104	290877	99987	135398	95850	114247	302614	92181	169262	179224	169507	112924	21413	49476.6	33923.4	46207.7	128292	22595.8	48335.2	37851.2	59099.3
LP_36064	TAG 60:12	968.768	NA	NA	[M+NH4]+	NA	C63H98O6	950.736	Triacylglyceride	16:0/22:6/22:6	3472578	11478935	10656141	16017046	16457149	3988647	13160748	14915765	14502886	17240250	4533497	2091636	3064151	2241656	2670030	4916928	1822213	3718478	4061069	3908169	1963548	405335	891590	536588	698676	2473288	400378	988309	652154	1280154
LP_36122	TAG 60:11	970.783	NA	NA	[M+NH4]+	NA	C63H100O6	952.752	Triacylglyceride	16:0/22:5/22:6	13273939	33607184	31070728	38719076	39518220	15824878	35956016	38228832	31602656	38999480	16927424	5201557	7709866	5653272	7214498	16339659	4457562	9397982	10146708	9967436	5723096	929852	2240015	1159042	1761409	7159214	924460	2312956	1496825	2922339
LP_36210	TAG 60:10	972.797	NA	NA	[M+NH4]+	NA	C63H102O6	954.768	Triacylglyceride	16:0/22:5/22:5 | 16:1/22:4/22:5	6232486	12621892	14028752	12588102	16871636	8300520	14789680	17778084	11897522	12710610	7531226	1662073	2762060	1983332	2258263	7614820	1206737	2830120	3213114	3463644	2305469	255070	639605	354512	474239	2792947	210348	574819	383163	810522
LP_36212	TAG 60:10	972.798	NA	NA	[M+NH4]+	NA	C63H102O6	954.768	Triacylglyceride	16:0/22:4/22:6 | 18:1/20:3/22:6 | 16:0/22:5/22:5 | 20:3/20:3/20:4 | 18:1/20:4/22:5 | 18:1/20:5/22:4	5471425	9401504	11041368	10721246	9283274	8784030	12703036	12556820	9667704	12062698	5946200	1917678	2840374	1941690	2016154	6369066	1488198	2805704	4083039	2962862	1738224	216311	581255	348897	545067	1934218	245731	786313	466188	812971
LP_36213	TAG 60:10	972.798	NA	NA	[M+NH4]+	NA	C63H102O6	954.768	Triacylglyceride	18:0/20:4/22:6 | 20:3/20:3/20:4	8909063	17025776	15137227	17410324	22081008	9364490	18037996	22755226	16758813	17619224	10218448	3817473	6299875	3119780	4625410	10119340	3556864	7474045	5483588	6920130	3775635	883809	2099324	903969	1185748	4621156	911555	2118894	1090901	2459972
LP_36313	TAG 60:9	974.814	NA	NA	[M+NH4]+	NA	C63H104O6	956.783	Triacylglyceride	18:0/20:4/22:5 | 20:3/20:3/20:3 | 18:0/20:3/22:6 | 18:1/20:4/22:4 | 18:1/20:3/22:5 | 20:1/20:4/20:4	23958776	37415176	36066712	35146852	38139192	27055742	41180752	46021952	31715968	37774344	19205956	8047128	11496970	6594447	9790320	21521674	7617381	14308628	12281973	12897268	6758666	1403348	3853124	1687022	2213650	8636306	1824940	4233067	2083229	4515145
LP_36314	TAG 60:9	974.815	NA	NA	[M+NH4]+	NA	C63H104O6	956.783	Triacylglyceride	20:3/20:3/20:3 | 18:0/20:4/22:5	719101	1082458	1131704	1558271	1620294	884699	1414458	1659956	1442840	1615371	805981	400905	620069	352939	534018	821410	398403	700646	512337	702773	258724	109539	237558	100391	128884	429937	98195	283750	125231	304652
LP_36412	TAG 60:8	976.831	NA	NA	[M+NH4]+	NA	C63H106O6	958.799	Triacylglyceride	18:1/18:1/24:6 | 18:1/20:3/22:4 | 16:0/22:4/22:4 | 16:0/22:3/22:5 | 18:0/20:3/22:5 | 18:1/20:2/22:5 | 18:0/18:2/24:6 | 20:2/20:3/20:3 | 16:0/20:3/24:5 | 18:0/20:4/22:4 | 18:1/20:4/22:3 | 16:0/20:2/24:6 | 18:2/20:3/22:3 | 18:2/20:2/22:4	20503532	36185336	34745328	36114348	40320376	26140566	35450624	43519256	35858784	41806408	20830846	9932978	14715242	10457154	12594667	20887216	8415213	16677639	16447088	15501012	9054382	1456432	4212651	1947250	2553866	10651992	1762318	5344025	2791175	4240212
LP_36413	TAG 60:8	976.83	NA	NA	[M+NH4]+	NA	C63H106O6	958.799	Triacylglyceride	18:0/20:4/22:4 | 18:0/20:3/22:5 | 18:1/20:1/22:6 | 18:1/20:3/22:4 | 18:0/20:2/22:6 | 20:1/20:3/20:4 | 20:2/20:2/20:4 | 20:2/20:3/20:3	12091309	22850564	18662506	22466364	28266754	13087724	20844662	26153632	20174096	22411864	12616890	5565784	7837503	4969972	6250632	11478952	4298558	9629054	7024520	10406930	4364602	931443	2734836	1330362	1432528	5889090	1160250	2674628	1438709	3178649
LP_36495	TAG 60:7	978.846	NA	NA	[M+NH4]+	NA	C63H108O6	960.815	Triacylglyceride	18:0/18:1/24:6 | 18:1/20:1/22:5 | 18:1/18:1/24:5 | 18:0/20:2/22:5 | 18:1/20:2/22:4 | 16:0/22:3/22:4 | 18:0/20:3/22:4 | 16:0/20:1/24:6 | 16:0/18:1/26:6 | 20:1/20:3/20:3 | 16:0/20:2/24:5 | 18:1/20:3/22:3 | 20:2/20:2/20:3 | 18:0/18:2/24:5 | 16:1/18:0/26:6 | 18:1/18:2/24:4 | 18:2/20:1/22:4 | 16:1/22:3/22:3 | 16:0/20:3/24:4 | 16:0/18:2/26:5	23797374	41176460	40944556	45277692	45636332	26162130	42830840	48914964	41480772	49995136	23606542	16515564	22942628	17193302	23848040	26252640	15614442	32356124	25511898	24878948	14264208	3237011	8947760	4772764	5801562	15644656	4290920	10335770	5890900	9629616
LP_36496	TAG 60:7	978.846	NA	NA	[M+NH4]+	NA	C63H108O6	960.815	Triacylglyceride	18:1/20:0/22:6 | 18:1/20:1/22:5 | 18:0/20:1/22:6 | 16:0/22:1/22:6 | 20:1/20:3/20:3	539092	4143339	3101322	7529380	9212163	566060	4296226	5890065	7465519	8991261	1392669	1218091	2090449	1572770	1627894	1614059	1371946	2617552	2324774	2974192	1004366	135728	478413	198466	237241	1715442	142171	429975	607440	818530
LP_36506	TAG 59:0	978.942	NA	NA	[M+NH4]+	NA	C62H120O6	960.908	Triacylglyceride	16:0/18:0/25:0 | 16:0/17:0/26:0 | 17:0/17:0/25:0 | 15:0/18:0/26:0 | 17:0/18:0/24:0	515755	192920	182077	218587	1978880	343957	1343138	1178002	886185	205139	941724	329197	268364	1281758	296934	337230	182077	314570	213931	434327	293660	237084	323019	168723	520544	293537	114370	242004	214844	1298415
LP_36567	TAG 60:6	980.862	NA	NA	[M+NH4]+	NA	C63H110O6	962.83	Triacylglyceride	16:0/22:0/22:6 | 18:0/20:0/22:6	323663	1763439	1291699	2046504	2559344	432328	1536036	2459378	2242379	2394972	589757	720990	1204992	719904	838290	680973	614149	1533460	969211	1235528	633408	102969	495651	228065	156655	764530	131315	475697	260343	375432
LP_36706	TAG 61:11	984.799	NA	NA	[M+NH4]+	NA	C64H102O6	966.768	Triacylglyceride	17:0/22:5/22:6 | 17:1/22:4/22:6 | 17:1/22:5/22:5	1156596	2982201	2745567	2837526	3616414	1560986	2989057	3459791	2859046	3229297	1369637	440674	677591	473803	606182	1614617	414484	827318	862557	872366	477456	57917.6	153880	67305	117176	624688	68820	188497	98313	188070
LP_36773	TAG 61:10	986.814	NA	NA	[M+NH4]+	NA	C64H104O6	968.783	Triacylglyceride	17:0/22:5/22:5 | 17:1/22:4/22:5	1054366	2254518	2263100	2054953	1976220	1510898	2720208	2795643	1710186	2161987	1177142	333080	479591	325222	399689	1328379	289838	602424	589162	605453	361604	34151.3	112127	55827.1	67497	459290	43128.3	102478	68688.6	119295
LP_36774	TAG 61:10	986.813	NA	NA	[M+NH4]+	NA	C64H104O6	968.783	Triacylglyceride	18:1/21:3/22:6 | 17:0/22:5/22:5 | 17:0/22:4/22:6	883271	1935569	1702921	2051296	2206173	1063513	1833671	2063672	2038941	2043534	1026554	383450	429273	351480	434505	993815	304604	548534	684801	639008	333193	40007.6	127750	61762.9	70759	461616	49486.1	163873	75599	152668
LP_36832	TAG 61:9	988.83	NA	NA	[M+NH4]+	NA	C64H106O6	970.799	Triacylglyceride	17:0/22:4/22:5 | 18:1/21:3/22:5	2238964	3171035	3588972	2702316	2682933	2454736	3454108	3286748	2177273	2543205	2251446	533555	817615	484686	728781	2397432	433707	1076404	966470	1126813	677265	63110	223030	71793	103455	732177	84370	237414	106544	193371
LP_36898	TAG 61:8	990.846	NA	NA	[M+NH4]+	NA	C64H108O6	972.815	Triacylglyceride	18:0/21:3/22:5 | 17:0/22:4/22:4 | 18:1/21:3/22:4 | 17:0/22:3/22:5	2624107	5546205	4710224	5500002	5878738	3377631	4893426	5637798	4908749	5543708	3121820	1471579	1935759	1509922	1935235	3266657	1476593	2656934	2675316	2691832	1134421	187659	557476	261866	355573	1557586	239616	789840	414352	613324
LP_36939	TAG 62:14	992.769	NA	NA	[M+NH4]+	NA	C65H98O6	974.736	Triacylglyceride	18:2/22:6/22:6	242780	760114	803078	884329	1065884	288898	1029957	1097392	867838	1025625	323152	86259	140655	79480	104325	314636	72152	157349	152359	193299	108210	14826.4	39605.2	22265.5	31259.8	133763	14773.5	35115.7	25401.3	47475.4
LP_36950	TAG 60:0	992.958	NA	NA	[M+NH4]+	NA	C63H122O6	974.924	Triacylglyceride	16:0/18:0/26:0 | 18:0/18:0/24:0 | 20:0/20:0/20:0 | 16:0/16:0/28:0 | 16:0/20:0/24:0 | 14:0/18:0/28:0 | 14:0/20:0/26:0	1805047	256170	248526	314364	8512861	1062806	6120520	4749109	3307556	278248	3876966	854895	497326	7578308	586091	1016176	278305	621777	286025	1196019	757087	908987	811234	532645	3369372	765013	228688	560144	600236	8341953
LP_36984	TAG 62:13	994.784	NA	NA	[M+NH4]+	NA	C65H100O6	976.752	Triacylglyceride	18:2/22:5/22:6	853870	1983347	2101292	1949703	2113641	893033	2753904	2796032	1939396	2345640	1001370	165730	310016	150174	215430	887172	129811	322753	314223	426974	218499	24113.2	73625.2	39792.9	54971.4	288075	24918.2	65793	43375.4	85081.7
LP_36986	TAG 62:13	994.783	NA	NA	[M+NH4]+	NA	C65H100O6	976.752	Triacylglyceride	18:1/22:6/22:6	1842051	7904035	6924726	10812055	11981585	2108790	8779456	10484762	11027098	12760280	2787974	1285834	1849279	1297315	1553014	2759812	1147913	2277962	2579221	2626008	1242666	179962	456018	260896	374687	1550538	197323	486803	320674	615134
LP_37033	TAG 62:12	996.799	NA	NA	[M+NH4]+	NA	C65H102O6	978.768	Triacylglyceride	18:1/22:5/22:6 | 18:2/22:5/22:5	8852997	25547564	23987520	29665268	30723404	10177218	28101628	30321154	29023638	33585716	10534435	3693861	5251683	4043482	4769060	11334840	3122530	6662402	7784927	7349800	3765156	456873	1250008	652876	980459	4610512	550424	1530366	894770	1595759
LP_37035	TAG 62:12	996.799	NA	NA	[M+NH4]+	NA	C65H102O6	978.768	Triacylglyceride	18:0/22:6/22:6	2020657	7233016	5251767	9452834	12222504	2393421	6727972	8572092	9496280	11716463	2764760	1781038	2380960	1915248	2368892	3228210	1591938	3470376	3576393	3295236	1578322	280192	740173	342524	459860	2075642	305398	824329	455058	983637
LP_37109	TAG 62:11	998.814	NA	NA	[M+NH4]+	NA	C65H104O6	980.783	Triacylglyceride	18:0/22:5/22:6 | 18:1/22:5/22:5 | 18:1/22:4/22:6	12904208	32401160	31533300	38635212	46674016	18898182	33095566	40208832	33762760	40817632	16936592	7809727	11331752	8220970	10733581	17692700	6990961	14437200	15273165	14649954	7339480	1197621	3202040	1522048	2127341	9271220	1262318	3573739	1953876	4154750
LP_37187	TAG 62:10	1000.83	NA	NA	[M+NH4]+	NA	C65H106O6	982.799	Triacylglyceride	18:0/22:5/22:5 | 18:1/22:4/22:5	20156370	35738580	33065228	32549560	35823040	24076336	39320496	43051052	32143780	35465200	21082252	6848576	9523136	7757443	9565870	21882848	6347578	11627316	13008165	12714571	5952584	796599	2305166	1150620	1568689	8031062	965407	2942913	1826986	2979517
LP_37188	TAG 62:10	1000.83	NA	NA	[M+NH4]+	NA	C65H106O6	982.799	Triacylglyceride	18:0/22:4/22:6 | 18:0/22:5/22:5 | 18:0/20:4/24:6	6018270	11788697	10307199	13694779	16494608	6543080	10614779	13045367	13059355	14046498	7087987	3120825	4208852	3705146	4605158	7306212	3222320	6037861	6045034	6414452	2787320	525590	1522650	715743	940919	3812373	618106	1730683	1077946	1910618
LP_37241	TAG 62:9	1002.85	NA	NA	[M+NH4]+	NA	C65H108O6	984.815	Triacylglyceride	18:0/22:4/22:5 | 18:1/22:4/22:4 | 18:1/22:3/22:5 | 16:0/22:5/24:4 | 16:0/22:4/24:5 | 20:2/20:2/22:5 | 16:0/22:3/24:6	22785872	29940108	34996616	26356900	27895960	27063078	35664700	32849474	24429812	28290756	21231538	7155851	10100089	7393458	8006815	22168048	6249862	11864988	12927585	11970086	7045667	834977	2939858	1087925	1589461	8687425	895006	3091668	1543976	2778966
LP_37291	TAG 62:8	1004.86	NA	NA	[M+NH4]+	NA	C65H110O6	986.83	Triacylglyceride	18:1/22:3/22:4 | 18:0/22:4/22:4 | 18:0/22:3/22:5 | 18:1/18:1/26:6 | 16:0/22:4/24:4 | 16:0/22:5/24:3 | 18:1/22:2/22:5 | 18:1/20:1/24:6 | 20:1/20:4/22:3 | 18:1/20:3/24:4 | 16:0/22:3/24:5 | 16:0/22:2/24:6 | 18:0/20:4/24:4 | 18:1/20:4/24:3 | 18:0/18:2/26:6 | 16:0/20:2/26:6	10593636	17499184	16514701	13747384	14869206	12102482	15993520	16448316	12131836	14686186	10837115	5539254	7885706	5572321	6878614	11637329	4563320	9763639	7960702	7780309	4993556	873514	2747179	1175239	1515414	5397833	1106066	2934656	1555185	2671030
LP_37300	TAG 61:1	1004.96	NA	NA	[M+NH4]+	NA	C64H122O6	986.924	Triacylglyceride	17:0/18:1/26:0 | 17:1/18:0/26:0 | 18:0/18:1/25:0 | 16:0/19:1/26:0 | 17:0/19:1/25:0 | 17:0/17:1/27:0 | 16:0/18:1/27:0 | 16:0/20:1/25:0 | 18:0/19:1/24:0 | 18:1/19:0/24:0 | 17:1/19:0/25:0 | 16:0/17:1/28:0 | 17:0/20:1/24:0	760855	2304138	1660233	2840597	4204964	854370	2481534	3177992	2602478	3022547	1611916	1564379	3324664	2199109	3426430	1475161	1673405	4381412	2260054	3574156	1497118	669544	2177667	1275013	783027	1736123	1083291	2564087	1566687	2579665
LP_37330	TAG 62:7	1006.88	NA	NA	[M+NH4]+	NA	C65H112O6	988.846	Triacylglyceride	18:0/18:1/26:6 | 18:1/18:1/26:5 | 20:1/20:1/22:5 | 18:1/22:1/22:5 | 18:1/22:3/22:3 | 18:0/22:2/22:5 | 16:0/20:1/26:6 | 18:1/22:2/22:4 | 18:0/18:2/26:5 | 18:1/20:1/24:5 | 16:0/22:2/24:5 | 16:0/22:5/24:2 | 18:2/22:1/22:4 | 16:0/22:4/24:3 | 18:0/22:3/22:4 | 18:1/20:2/24:4 | 16:0/18:1/28:6 | 18:1/20:3/24:3 | 18:0/20:3/24:4	7771040	20930720	18098876	23798840	27551260	9337984	20341808	23519624	21764010	25723024	11961783	9279061	14341286	10323673	14611044	12541164	8397458	18854568	14383164	15782495	8607405	1442688	5146472	2509590	2929632	8401396	2209506	6076306	3053225	5323163
LP_37331	TAG 62:7	1006.88	NA	NA	[M+NH4]+	NA	C65H112O6	988.846	Triacylglyceride	16:0/22:6/24:1 | 18:1/22:0/22:6 | 18:0/22:1/22:6	1192690	4613180	3482686	5725979	7180140	1236876	4355868	6263642	6419366	6703064	1510278	1410954	2453450	1575937	2174531	1690654	1184115	3145328	2424858	2620854	1251938	214357	730543	367171	306546	1523455	266967	797277	469835	656289
LP_37386	TAG 62:6	1008.89	NA	NA	[M+NH4]+	NA	C65H114O6	990.862	Triacylglyceride	16:0/22:6/24:0	990956	4172324	3649122	4632724	6499001	1367231	4649154	6388616	5296639	6284062	1605774	1307393	3016908	1681636	2450385	1893590	1512454	4145274	2226450	2605404	1514218	304372	1091112	561304	404365	1799808	450170	1099934	580557	952604
LP_37561	TAG 63:9	1016.86	NA	NA	[M+NH4]+	NA	C66H110O6	998.83	Triacylglyceride	17:0/22:5/24:4	653128	1024250	1112803	854648	912769	805460	1254210	1085909	793001	942521	911268	274974	408543	232514	451274	849710	292632	454031	546144	554519	352851	33780.7	106870	61189.2	73104	414816	52236.4	162125	82774	99812
LP_37601	TAG 63:8	1018.88	NA	NA	[M+NH4]+	NA	C66H112O6	1000.85	Triacylglyceride	18:0/22:5/23:3 | 17:0/22:5/24:3	983970	1757009	1764047	1702056	1756072	1069411	1700311	1728041	1494366	1908432	1389746	553692	886750	559497	809327	1375436	540192	1042632	915142	955085	521524	80467	230295	93503	125179	603763	84934	299787	176635	229385
LP_37636	TAG 64:14	1020.8	NA	NA	[M+NH4]+	NA	C67H102O6	1002.77	Triacylglyceride	20:4/22:5/22:5 | 20:4/20:4/24:6 | 20:3/22:5/22:6	648728	1129635	1244693	939218	990015	849946	1298747	1170134	830617	974881	527231	102727	166919	110262	130841	555523	79701	231289	215433	208633	108829	24628.2	63394.5	37221.2	49036	134703	24441.7	60289	37688.7	71280.9
LP_37639	TAG 63:7	1020.89	NA	NA	[M+NH4]+	NA	C66H114O6	1002.86	Triacylglyceride	18:1/22:5/23:1 | 19:1/21:3/23:3	783429	1715440	1480273	1555079	1840436	835742	1456228	1702564	1747805	1857608	1242336	632640	1107751	731787	877960	1107547	560179	1196230	1168284	1082958	615342	88959	315151	198789	186332	641394	137957	399036	222513	320517
LP_37640	TAG 63:7	1020.89	NA	NA	[M+NH4]+	NA	C66H114O6	1002.86	Triacylglyceride	16:0/22:6/25:1	135607	805576	568158	905967	1154701	236922	752155	875492	884241	942182	355374	166459	355723	191474	238080	347496	141827	483722	338740	448922	184977	20578.2	84113	41796.7	36468.6	222662	34198.2	84665	53093.2	87689
LP_37673	TAG 64:13	1022.81	NA	NA	[M+NH4]+	NA	C67H104O6	1004.78	Triacylglyceride	18:1/22:6/24:6 | 20:3/22:5/22:5 | 20:3/22:4/22:6 | 20:3/20:4/24:6	1442022	2139167	1814491	3432376	4689777	2012605	2252555	2861594	3345601	3845712	910707	652575	1003427	723136	1037185	942430	562427	1513030	1195008	1389958	618941	64239	249967	101306	124103	753159	72935	277968	124434	235055
LP_37678	TAG 63:6	1022.91	NA	NA	[M+NH4]+	NA	C66H116O6	1004.88	Triacylglyceride	16:0/22:5/25:1	1043149	1809923	1656431	1807663	1477300	1041069	1823275	1907507	1402290	1865733	1022339	625071	930905	559647	803592	1117686	575548	998862	879443	786200	524711	117650	343668	165739	150982	795344	109412	391682	238012	226842
LP_37679	TAG 63:6	1022.91	NA	NA	[M+NH4]+	NA	C66H116O6	1004.88	Triacylglyceride	16:0/22:6/25:0	95391	392562	272707	559963	492272	111406	385859	516614	417499	590753	157277	109293	240763	116966	148278	162372	118537	290149	221292	194716	105306	17171	65960	29545.2	21782.1	180602	22992.9	85934	49353.4	63036.3
LP_37711	TAG 64:12	1024.83	NA	NA	[M+NH4]+	NA	C67H106O6	1006.8	Triacylglyceride	18:1/22:5/24:6	572927	1551108	1130122	2011882	1875960	875870	1871104	2163688	2105278	2188760	595368	218721	427443	399226	413690	676649	201988	577776	684733	660105	178943	20571.1	94048.2	44845.7	55896.7	298558	30786.8	93881	59946.9	96917
LP_37712	TAG 64:12	1024.83	NA	NA	[M+NH4]+	NA	C67H106O6	1006.8	Triacylglyceride	18:1/22:5/24:6 | 18:1/22:6/24:5 | 20:1/22:5/22:6	1031260	1943974	1882539	1533432	2052632	1081080	1811773	2252392	1318025	1640983	1011172	468846	513055	605325	578285	1151072	336164	747914	955804	882656	353243	92235	217680	92307	103300	388644	70967	310589	157094	238532
LP_37716	TAG 63:5	1024.93	NA	NA	[M+NH4]+	NA	C66H118O6	1006.89	Triacylglyceride	16:0/22:4/25:1 | 17:1/22:4/24:0 | 15:0/22:4/26:1 | 18:1/21:3/24:1 | 17:1/21:3/25:1 | 16:0/22:5/25:0	718923	1091386	1284684	1042466	874138	760295	1503068	1592542	982698	1295939	710619	282648	458307	339777	441656	776013	258785	504495	438613	447200	318510	53733.2	202076	92370	80881	351771	64166.1	194611	87088	140609
LP_37757	TAG 64:11	1026.85	NA	NA	[M+NH4]+	NA	C67H108O6	1008.81	Triacylglyceride	18:1/22:4/24:6 | 18:1/22:5/24:5 | 16:0/22:5/26:6 | 20:1/22:5/22:5 | 18:0/22:5/24:6 | 18:1/22:6/24:4 | 20:3/22:3/22:5	1179195	3672090	3132944	5035392	6481192	1636130	3702722	4598404	4680486	5611679	1669579	1497872	2430443	1765970	2638479	1679899	1344170	3447074	3400398	3382429	1300570	211274	684658	320224	436027	1379479	245474	801038	494676	836091
LP_37762	TAG 63:4	1026.94	NA	NA	[M+NH4]+	NA	C66H120O6	1008.91	Triacylglyceride	16:0/21:3/26:1 | 16:0/22:3/25:1 | 18:0/21:3/24:1 | 18:1/18:2/27:1 | 17:0/21:3/25:1 | 16:0/20:3/27:1 | 18:1/21:3/24:0 | 18:1/20:3/25:0 | 16:0/22:4/25:0 | 18:2/19:1/26:1 | 17:0/20:3/26:1 | 19:1/20:3/24:0 | 18:0/22:4/23:0	372034	984930	759113	1187786	1223869	479436	884520	1109051	928889	1440650	522581	449531	866158	466697	825236	552098	390394	1046849	768188	867744	403636	64786	276905	146444	118961	536652	135086	409696	215146	298860
LP_37789	TAG 64:10	1028.86	NA	NA	[M+NH4]+	NA	C67H110O6	1010.83	Triacylglyceride	18:0/22:5/24:5 | 18:1/22:3/24:6 | 16:0/24:5/24:5 | 20:1/22:4/22:5 | 20:0/22:5/22:5 | 18:0/22:4/24:6 | 16:0/22:5/26:5 | 20:0/20:4/24:6 | 18:1/22:5/24:4 | 18:1/22:4/24:5 | 16:0/24:4/24:6 | 20:2/22:3/22:5 | 20:2/20:2/24:6 | 16:0/22:4/26:6	3089221	4349784	5704918	2901456	4152950	3380319	5201060	4073790	2386195	3333476	3659979	1196416	1791916	1215421	1544132	4080248	828871	2353431	2080188	2430233	1373302	134511	569195	262944	347744	1305959	226611	717714	448403	662695
LP_37796	TAG 63:3	1028.96	NA	NA	[M+NH4]+	NA	C66H122O6	1010.92	Triacylglyceride	18:1/18:1/27:1 | 18:1/19:1/26:1 | 18:1/20:2/25:0 | 18:1/19:2/26:0 | 17:0/20:3/26:0 | 18:1/20:1/25:1 | 19:1/19:1/25:1 | 19:1/20:2/24:0 | 18:0/18:2/27:1 | 18:0/19:1/26:2	313046	1494573	1099278	2237985	2340428	403702	1345410	1607329	1645623	2480472	796270	848419	1824686	931059	1678668	747875	985850	2549671	1461699	1927572	772573	159034	702600	426299	238323	930262	358793	1082352	564375	834110
LP_37830	TAG 64:9	1030.88	NA	NA	[M+NH4]+	NA	C67H112O6	1012.85	Triacylglyceride	18:0/22:5/24:4 | 20:1/22:4/22:4 | 16:0/24:3/24:6 | 20:1/20:4/24:4 | 18:1/22:4/24:4 | 16:0/22:4/26:5 | 18:0/22:4/24:5 | 16:0/24:4/24:5 | 18:1/20:4/26:4 | 20:1/22:3/22:5 | 18:0/22:3/24:6 | 18:0/20:4/26:5	5051445	6674717	8440383	3966740	4280075	5535498	8189865	6704588	4098840	4648627	6541974	1903878	3212868	1970705	2303624	6676306	1528542	3318891	2499690	2829314	2692692	282191	1099570	399118	554633	2553219	425808	897522	470256	898851
LP_37834	TAG 63:2	1030.97	NA	NA	[M+NH4]+	NA	C66H124O6	1012.94	Triacylglyceride	18:1/19:1/26:0 | 18:1/18:1/27:0 | 18:0/18:1/27:1 | 19:1/19:1/25:0 | 17:1/18:1/28:0 | 19:1/20:1/24:0	257285	1144744	811883	1621299	2022544	296539	1040431	1407563	1300406	1875192	652260	767536	1732872	889935	1805539	665545	874648	2434430	1280700	1875548	689643	231057	935248	497482	265574	849919	417688	1184450	721038	1029975
LP_37871	TAG 64:8	1032.89	NA	NA	[M+NH4]+	NA	C67H114O6	1014.86	Triacylglyceride	18:1/22:4/24:3 | 18:1/18:1/28:6 | 18:0/22:5/24:3 | 18:1/22:5/24:2 | 16:0/22:5/26:3 | 16:0/22:4/26:4 | 16:0/24:3/24:5 | 18:2/22:3/24:3 | 16:0/24:4/24:4 | 18:2/22:5/24:1 | 18:1/22:3/24:4 | 18:1/20:3/26:4	4719108	9496385	10203303	8833514	9833567	5459978	10528473	10985527	7355435	9481178	6785062	2496250	4295169	2566234	3689599	7287348	2132324	5588031	4284886	4303638	2953416	289467	1180823	488563	577649	3183330	434288	1357112	616738	1136624
LP_37872	TAG 64:8	1032.89	NA	NA	[M+NH4]+	NA	C67H114O6	1014.86	Triacylglyceride	18:1/22:6/24:1 | 18:2/22:6/24:0 | 16:0/22:6/26:2	839023	4465224	3293646	6091731	7034946	1125079	4118356	5910094	6199694	7354073	1385476	1271226	2052834	1366339	1739542	1508052	1105020	2794799	2080884	2284728	1009469	121125	493467	226699	231059	1386437	155461	579326	305167	492240
LP_37876	TAG 63:1	1032.99	NA	NA	[M+NH4]+	NA	C66H126O6	1014.96	Triacylglyceride	18:1/19:0/26:0 | 18:0/18:1/27:0 | 18:0/19:1/26:0 | 17:0/20:1/26:0 | 17:0/18:1/28:0	100622	259573	210411	316569	649473	105125	401450	476034	422324	327792	241831	242471	444993	430227	485793	215464	251448	554687	318508	523645	225543	127241	385461	230636	154649	258859	159072	371312	261746	463802
LP_37912	TAG 64:7	1034.91	NA	NA	[M+NH4]+	NA	C67H116O6	1016.88	Triacylglyceride	18:1/22:5/24:1 | 18:0/22:5/24:2 | 18:2/22:4/24:1 | 18:1/22:4/24:2 | 18:0/18:1/28:6 | 18:2/22:3/24:2 | 16:0/22:4/26:3 | 18:1/20:1/26:5 | 20:3/20:3/24:1 | 18:0/22:4/24:3 | 16:0/24:2/24:5 | 16:0/20:1/28:6 | 16:0/22:5/26:2 | 18:2/22:5/24:0 | 18:1/22:3/24:3 | 18:1/20:3/26:3 | 18:1/18:1/28:5	3998872	12215162	10178724	13207959	15571724	5059616	10546119	11884598	11184217	13280936	6424198	2752442	4783612	3240707	4588756	6480860	2528020	6277965	5148160	6462820	3207999	322334	1173541	556170	708619	3567046	530241	1563350	786062	1547355
LP_37913	TAG 64:7	1034.91	NA	NA	[M+NH4]+	NA	C67H116O6	1016.88	Triacylglyceride	18:1/22:6/24:0 | 16:0/22:6/26:1 | 18:0/22:6/24:1	1609021	7214918	6531236	9369331	11266490	2007152	7792550	10293794	9593665	10699608	2840634	2109015	4121689	2310785	3584910	3170246	2331684	5935946	3178137	3915608	2506911	297057	1052706	518464	513228	2432460	442041	1202157	653038	1076336
LP_37954	TAG 64:6	1036.92	NA	NA	[M+NH4]+	NA	C67H118O6	1018.89	Triacylglyceride	16:0/22:5/26:1 | 18:1/22:5/24:0 | 18:1/22:4/24:1 | 18:0/22:5/24:1 | 18:2/22:4/24:0 | 16:0/22:4/26:2 | 18:0/22:4/24:2 | 18:0/18:1/28:5 | 16:0/24:2/24:4 | 18:2/20:1/26:3 | 16:0/24:1/24:5 | 18:2/20:3/26:1 | 20:1/22:1/22:4 | 16:0/20:1/28:5	5628937	15695454	14099903	15145409	16521300	7660898	14414372	15881740	13055338	16145877	7998302	3187738	6157086	3231968	4550753	9189464	3184394	7537851	5982156	8005492	3322044	282227	1190828	579802	559771	4762828	523378	1836806	828227	1496282
LP_37955	TAG 64:6	1036.92	NA	NA	[M+NH4]+	NA	C67H118O6	1018.89	Triacylglyceride	16:0/22:6/26:0 | 18:0/22:6/24:0	627687	3865108	4196436	4308647	6198000	980580	4868762	5702693	5065055	5532695	1591634	1551731	3261154	1672466	2116439	1986878	1636185	4681292	2095371	3072647	1720608	341751	1125774	676343	431352	1814845	591789	1447557	719669	1209911
LP_37994	TAG 64:5	1038.94	NA	NA	[M+NH4]+	NA	C67H120O6	1020.91	Triacylglyceride	18:1/22:4/24:0 | 16:0/22:4/26:1 | 16:0/22:5/26:0 | 18:0/22:5/24:0 | 18:1/20:3/26:1 | 18:0/22:4/24:1 | 18:1/20:4/26:0 | 18:1/22:3/24:1 | 18:2/22:3/24:0 | 16:0/24:0/24:5 | 16:0/24:1/24:4 | 18:0/20:4/26:1 | 20:1/20:3/24:1	5554560	13679374	10615672	10218178	13096426	7164313	12614202	14369092	9095822	12015870	7451428	2790375	6193087	3103946	4651006	8388526	3274279	7398934	5266819	6906612	3324098	470822	1833877	925332	630590	4660517	955424	2410828	1287580	1753167
LP_38031	TAG 64:4	1040.96	NA	NA	[M+NH4]+	NA	C67H122O6	1022.92	Triacylglyceride	18:1/20:3/26:0 | 18:1/22:3/24:0 | 18:0/22:4/24:0 | 18:0/20:3/26:1 | 16:0/22:4/26:0 | 16:0/22:3/26:1 | 16:0/20:3/28:1 | 20:1/20:3/24:0 | 18:1/20:2/26:1 | 18:0/22:3/24:1 | 20:2/20:2/24:0 | 16:0/24:0/24:4 | 18:1/18:2/28:1 | 18:2/20:2/26:0	1927788	4394386	3699859	3859161	4224098	2495512	4400523	4368403	3000175	4079601	2266018	898851	1694594	1223310	1881454	3096983	1049633	2582249	1691992	2480938	1276013	199871	716906	527764	313953	1324121	377713	919921	700830	986338
LP_38058	TAG 64:3	1042.97	NA	NA	[M+NH4]+	NA	C67H124O6	1024.94	Triacylglyceride	18:1/18:1/28:1 | 18:1/20:2/26:0 | 18:1/20:1/26:1 | 18:0/20:3/26:0 | 18:0/20:2/26:1 | 18:0/22:3/24:0 | 20:1/20:2/24:0 | 18:0/18:2/28:1 | 18:2/20:1/26:0 | 16:0/22:3/26:0 | 18:1/18:2/28:0 | 16:0/20:2/28:1 | 16:0/20:3/28:0 | 18:1/22:2/24:0 | 20:1/20:1/24:1 | 18:0/18:1/28:2 | 16:0/22:2/26:1 | 18:1/22:1/24:1 | 18:1/20:0/26:2	589936	2632992	2198934	3355826	4238074	738054	2707842	3221744	2966617	4015927	1346228	1480132	3039313	1973611	3047423	1557267	1630316	3792481	2261147	3580844	1589761	375413	1525498	1066991	533820	1654551	779550	1983422	1311163	1717728
LP_38075	TAG 66:16	1044.8	NA	NA	[M+NH4]+	NA	C69H102O6	1026.77	Triacylglyceride	22:5/22:5/22:6	383678	982856	939004	1061286	1113596	456398	1161396	1204213	888594	1081741	406644	87633	164790	129244	156838	452573	90202	227994	254287	265962	125490	22875.5	60699.8	45441.5	49023.8	161765	27774.6	56361.6	48158.8	75447.6
LP_38092	TAG 64:2	1044.99	NA	NA	[M+NH4]+	NA	C67H126O6	1026.96	Triacylglyceride	18:1/20:1/26:0 | 18:0/18:1/28:1 | 18:1/18:1/28:0 | 18:0/20:1/26:1 | 20:1/20:1/24:0 | 18:1/22:1/24:0 | 18:0/20:2/26:0 | 18:0/18:2/28:0 | 18:1/20:0/26:1 | 18:0/22:1/24:1 | 18:0/22:2/24:0 | 20:0/20:1/24:1 | 16:0/20:1/28:1 | 18:2/20:0/26:0 | 20:0/22:1/22:1 | 16:0/22:1/26:1 | 18:1/22:0/24:1 | 16:0/22:2/26:0	503119	2213528	1734256	2895253	4073298	597417	2298804	3079453	2539225	3083255	1171561	1402674	3064653	2091106	3046702	1372576	1487562	4608086	2260587	3851875	1614715	433489	1792854	1245696	561893	1559984	994675	2184116	1620465	2409684
LP_38105	TAG 66:15	1046.81	NA	NA	[M+NH4]+	NA	C69H104O6	1028.78	Triacylglyceride	22:5/22:5/22:5	304494	749084	797372	680837	747794	430989	911206	971886	592112	747513	354541	64786	113485	79974	98044	370624	61238.8	151781	148291	177860	89322	11116	35467.9	21500.2	24143.9	121077	13552.6	33652.1	23417.8	42681.3
LP_38106	TAG 66:15	1046.81	NA	NA	[M+NH4]+	NA	C69H104O6	1028.78	Triacylglyceride	22:5/22:5/22:5 | 22:4/22:5/22:6	973869	1865081	2014253	1776681	1811201	1372330	2400078	2358692	1641210	1819681	1003909	186671	318381	228921	268766	1046789	177233	386847	388772	474292	215744	24097.8	81434.7	45585	57058.6	278103	29441	88094	54097.6	83338
LP_38112	TAG 65:8	1046.91	NA	NA	[M+NH4]+	NA	C68H116O6	1028.88	Triacylglyceride	18:1/22:6/25:1	134812	752400	548781	1008025	1192561	181517	720423	807709	848179	1031909	305013	203202	359687	181452	278233	283826	175960	416482	329245	428466	180839	21745.8	80361	41137.6	34603.1	253046	33771.4	100766	58347.4	100485
LP_38117	TAG 64:1	1047	NA	NA	[M+NH4]+	NA	C67H128O6	1028.97	Triacylglyceride	18:0/18:1/28:0 | 18:1/20:0/26:0 | 18:0/20:1/26:0 | 18:1/22:0/24:0 | 18:0/22:1/24:0 | 16:0/20:1/28:0 | 18:0/22:0/24:1 | 20:0/20:0/24:1 | 20:0/20:1/24:0 | 16:0/22:1/26:0	257280	653829	482910	817832	1683696	246207	935221	1138189	970479	811648	669509	691943	1096817	1092986	1384051	468323	721899	1594954	899817	1565734	684774	356327	957374	609701	384668	704766	433140	1096445	844978	1489579
LP_38137	TAG 66:14	1048.83	NA	NA	[M+NH4]+	NA	C69H106O6	1030.8	Triacylglyceride	22:4/22:5/22:5	1143104	1658934	1788128	1310830	1323262	1310316	2065212	1839759	1172216	1278602	1007217	168496	266454	206882	207079	1159193	158972	342887	404899	407386	169615	21528.8	79374	41353.1	51418.5	245784	26623.6	90954	52702.8	66764
LP_38138	TAG 66:14	1048.83	NA	NA	[M+NH4]+	NA	C69H106O6	1030.8	Triacylglyceride	22:4/22:4/22:6	744032	1060568	1041378	946689	1098734	919894	1169612	1077212	766008	972753	722497	105138	187917	122592	173757	760494	87160	232396	265210	311733	130446	17398.5	59730.2	34027.4	44437.8	182312	22008.2	59363.8	44414.1	71805.1
LP_38143	TAG 65:7	1048.92	NA	NA	[M+NH4]+	NA	C68H118O6	1030.89	Triacylglyceride	18:1/22:5/25:1	553075	1045864	1213061	1332947	1499815	489413	1321824	1501208	1348952	1498718	679548	381207	637172	421956	666055	751351	407350	967782	683447	669882	355720	44734.4	208831	92450	86779	421222	64235.4	207760	116224	150690
LP_38173	TAG 66:13	1050.85	NA	NA	[M+NH4]+	NA	C69H108O6	1032.81	Triacylglyceride	22:4/22:4/22:5 | 22:3/22:5/22:5	1090882	951930	1432413	632121	643453	1519684	1712959	1406323	603029	624103	923172	72082.8	104038	63815	107089	1111280	62175.7	174813	166402	220349	108096	10380	37516.6	20757.9	34954.6	171544	14524.4	40823.6	28845.9	58510.5
LP_38179	TAG 65:6	1050.94	NA	NA	[M+NH4]+	NA	C68H120O6	1032.91	Triacylglyceride	18:1/22:4/25:1 | 17:0/22:5/26:1 | 18:1/21:3/26:2	605991	1439908	1488404	1308719	1251239	680363	1570575	1689529	1366424	1476177	871838	446957	789698	551459	701506	944102	440527	981871	700391	729297	418161	62320	276410	130709	123330	536785	87281	343353	159879	215144
LP_38206	TAG 66:12	1052.86	NA	NA	[M+NH4]+	NA	C69H110O6	1034.83	Triacylglyceride	18:1/22:5/26:6 | 22:4/22:4/22:4	609812	1547202	1559631	1373929	2098949	742027	1897418	1949526	1321739	1676823	701812	321506	678664	432069	505093	785121	329806	854753	621954	809291	413201	24994.1	127602	47066.5	43220.7	487885	41280.1	106032	54075	113816
LP_38207	TAG 66:12	1052.86	NA	NA	[M+NH4]+	NA	C69H110O6	1034.83	Triacylglyceride	18:1/22:6/26:5	68859.5	757832	476474	955870	1422052	86428.3	734056	983899	1116823	1351494	131339	302663	578463	366527	381934	131862	278987	443437	629726	489657	230313	24788.5	113364	64500.4	68737	324127	58054.1	132232	102480	107382
LP_38212	TAG 65:5	1052.96	NA	NA	[M+NH4]+	NA	C68H122O6	1034.92	Triacylglyceride	18:1/22:4/25:0 | 18:0/22:5/25:0 | 17:0/22:5/26:0 | 16:0/22:4/27:1 | 18:2/21:3/26:0	396885	918827	1008755	825506	833854	526193	1027054	1228192	861673	1019485	580170	281172	587864	390001	517190	636991	311234	711063	438584	500626	257465	56276.8	230378	109835	80768	430424	85680	273020	122926	182397
LP_38231	TAG 66:11	1054.88	NA	NA	[M+NH4]+	NA	C69H112O6	1036.85	Triacylglyceride	18:1/22:5/26:5 | 20:3/20:3/26:5 | 18:1/24:5/24:5	1242644	3560876	3695244	3803686	4858416	1442757	3694684	4466644	3095020	3784688	2648498	1285517	2180088	1517715	1892790	2448478	1120320	2662041	2371978	2503487	1264686	150342	552273	246113	282621	1507139	186903	739273	300556	546184
LP_38240	TAG 65:4	1054.97	NA	NA	[M+NH4]+	NA	C68H124O6	1036.94	Triacylglyceride	18:1/22:3/25:0	131529	341521	376488	366835	397281	175933	485748	599047	363307	431172	220267	117196	289615	137177	281024	237027	139815	376560	229297	253280	117991	25372.7	100662	59697.4	43515.7	152160	44142.3	138747	71336	87690
LP_38263	TAG 66:10	1056.89	NA	NA	[M+NH4]+	NA	C69H114O6	1038.86	Triacylglyceride	22:3/22:3/22:4 | 22:1/22:4/22:5 | 18:1/22:4/26:5 | 18:0/22:4/26:6 | 18:1/22:3/26:6	1238070	2540584	2517826	1913514	2600812	1452474	2708704	2278020	1910500	1545418	2242624	1047919	1800769	1188947	1349605	2315527	1057047	2012576	2013658	2030774	1129679	134444	626849	242909	263681	1282738	222034	784003	358746	551405
LP_38298	TAG 66:9	1058.91	NA	NA	[M+NH4]+	NA	C69H116O6	1040.88	Triacylglyceride	18:1/22:5/26:3 | 18:1/22:4/26:4 | 18:1/24:3/24:5 | 18:1/24:4/24:4 | 18:2/22:4/26:3 | 22:3/22:3/22:3 | 20:1/22:5/24:3	1410896	3396015	2893151	1995789	2597290	1656365	3177866	3207501	1718100	2222879	2755150	848232	1597118	854160	1104023	2734356	785333	1867802	1259851	1630800	1262181	111540	453212	198614	196031	1275050	165938	495472	211865	398604
LP_38299	TAG 66:9	1058.91	NA	NA	[M+NH4]+	NA	C69H116O6	1040.88	Triacylglyceride	20:4/20:4/26:1 | 18:1/22:6/26:2	183990	1120333	1068288	1274792	1724049	215002	1386716	1571964	1617605	1774252	401257	251286	535764	281586	389016	379368	208559	704915	380830	485908	291442	15898.7	94958.8	32874.6	29935.3	321051	22721.1	83562	43074.7	70620
LP_38328	TAG 66:8	1060.92	NA	NA	[M+NH4]+	NA	C69H118O6	1042.89	Triacylglyceride	18:1/22:5/26:2 | 18:1/22:4/26:3 | 18:2/22:4/26:2 | 18:1/24:3/24:4 | 20:1/22:4/24:3 | 18:2/24:3/24:3 | 18:1/22:1/26:6 | 18:2/22:5/26:1 | 18:0/22:5/26:3 | 18:0/22:4/26:4 | 20:2/20:2/26:4	1227527	3909593	3629984	3552901	4401351	1796244	3658898	4048659	2989292	3531169	2463515	995799	1569591	933029	1445919	2694662	777562	2281610	1652667	2265328	1114172	78795	418701	173263	188442	1253668	137435	490267	228669	481414
LP_38329	TAG 66:8	1060.92	NA	NA	[M+NH4]+	NA	C69H118O6	1042.89	Triacylglyceride	18:1/22:6/26:1 | 18:2/22:6/26:0	723144	3362959	3202102	4704860	5773347	962989	3526740	4691572	4808716	5545662	1393726	1085184	1811237	1188444	1761219	1425687	951016	2692862	1676518	2051020	1125189	113500	459107	237499	193204	1073454	171195	556628	315399	513038
LP_38347	TAG 66:7	1062.94	NA	NA	[M+NH4]+	NA	C69H120O6	1044.91	Triacylglyceride	18:1/22:5/26:1 | 18:1/22:4/26:2 | 18:1/22:3/26:3 | 16:0/24:5/26:2 | 20:3/20:3/26:1 | 18:2/22:4/26:1 | 18:0/22:5/26:2 | 18:1/24:1/24:5 | 20:1/22:5/24:1 | 18:1/24:3/24:3 | 18:2/22:5/26:0 | 18:0/22:4/26:3 | 18:1/24:0/24:6	1944981	7355990	6480724	7878873	8865538	2617695	6930626	7500467	6935713	8664000	3697332	1718257	3438158	1852160	2699358	4141289	1793726	4204370	3917380	4411575	1747158	122570	700561	283588	214701	2361340	253374	944046	437002	784563
LP_38348	TAG 66:7	1062.94	NA	NA	[M+NH4]+	NA	C69H120O6	1044.91	Triacylglyceride	18:1/22:6/26:0	584101	4942177	3957666	4636148	7448456	820746	4944616	5675924	5361666	6285820	1598608	1091928	2852326	1164644	2159073	1925178	1390921	4074309	2313478	3218400	1467450	144806	720670	321292	211248	1542783	322229	925170	400528	778173
LP_38369	TAG 66:6	1064.96	NA	NA	[M+NH4]+	NA	C69H122O6	1046.92	Triacylglyceride	18:1/22:5/26:0 | 18:1/22:4/26:1 | 18:0/22:5/26:1 | 18:1/24:0/24:5 | 16:0/24:6/26:0 | 16:0/24:5/26:1	2737650	9277968	8233038	9415969	9588040	3366988	9000868	10490513	7849454	11155946	4568022	2741979	5801466	2816526	4366034	5273033	2748916	7793168	5308164	6149734	2677562	305928	1411514	594810	545830	3813959	585248	2047778	981386	1500209
LP_38401	TAG 66:5	1066.97	NA	NA	[M+NH4]+	NA	C69H124O6	1048.94	Triacylglyceride	18:1/22:4/26:0 | 18:0/22:5/26:0 | 18:0/22:4/26:1 | 18:1/22:3/26:1 | 18:1/24:0/24:4 | 18:2/22:3/26:0 | 18:0/24:0/24:5 | 16:0/22:5/28:0 | 16:0/24:5/26:0 | 16:0/24:0/26:5	2000464	5662570	4846656	5351222	5514504	2398796	5609847	5945270	4016236	5666791	3097355	1503260	3026314	1800383	2698041	3503273	1692972	4824730	2797910	3628006	1745605	289661	1229974	696505	378690	2105046	565864	1576673	986789	1360829
LP_38415	TAG 66:4	1068.99	NA	NA	[M+NH4]+	NA	C69H126O6	1050.96	Triacylglyceride	18:1/22:3/26:0 | 18:0/22:4/26:0 | 18:1/20:3/28:0 | 16:0/22:4/28:0	388490	1204961	920656	913436	1148247	481748	1117972	1166548	786426	1249028	725360	380047	970426	447600	764888	812039	462163	1391556	782805	1186157	472367	78891	364160	258269	123873	558975	172472	503387	349815	409321
LP_38433	TAG 66:3	1071.01	NA	NA	[M+NH4]+	NA	C69H128O6	1052.97	Triacylglyceride	18:1/24:1/24:1 | 22:1/22:1/22:1 | 18:0/24:1/24:2 | 18:1/22:1/26:1 | 20:1/20:1/26:1 | 18:0/24:0/24:3	140226	561436	414677	721840	1038618	134156	527402	690300	529904	692215	315720	317110	699952	451306	733882	368231	334678	932871	516858	835858	353229	84155	368754	235870	109773	348349	166512	414643	278096	456439
LP_38460	TAG 66:2	1073.02	NA	NA	[M+NH4]+	NA	C69H130O6	1054.99	Triacylglyceride	18:1/24:0/24:1 | 18:1/22:0/26:1 | 22:0/22:1/22:1 | 16:0/24:1/26:1 | 18:1/22:1/26:0 | 18:0/24:0/24:2 | 18:0/24:1/24:1	177687	555768	433821	694124	1080391	174273	559115	752953	603360	718915	427214	387756	763069	598717	903516	341981	402165	1032395	601248	967332	406880	123584	474591	278853	136658	468286	222631	523183	398059	621326
LP_38488	TAG 66:1	1075.04	NA	NA	[M+NH4]+	NA	C69H132O6	1057	Triacylglyceride	18:1/24:0/24:0	101716	128517	111171	140342	440667	84058	304888	308907	273774	120723	230554	174220	182264	459191	276547	148163	146105	252437	172955	275170	165485	92198	244694	120707	143878	195248	57139	178930	147589	377751
LP_38513	TAG 67:7	1076.96	NA	NA	[M+NH4]+	NA	C70H122O6	1058.92	Triacylglyceride	18:1/22:5/27:1	123306	457572	458607	460992	555472	145362	532437	592170	549002	498355	264978	189735	335074	225055	305988	272666	211296	439360	284990	340325	161118	28257.1	119283	55669.8	48069.1	199512	40229.8	135953	57339	97577
LP_38625	TAG 68:8	1088.96	NA	NA	[M+NH4]+	NA	C71H122O6	1070.92	Triacylglyceride	18:1/24:6/26:1 | 18:2/24:1/26:5	264099	988083	759884	1235584	1338938	307355	800718	1156340	901057	1476482	496229	567635	907771	628673	934709	468814	576860	1403405	1118184	1060692	347517	70365	329490	136559	147552	534372	109028	435943	207994	303176
LP_38640	TAG 68:7	1090.97	NA	NA	[M+NH4]+	NA	C71H124O6	1072.94	Triacylglyceride	18:1/22:5/28:1 | 18:1/24:6/26:0 | 18:1/24:0/26:6	249446	1120994	738715	1183526	1236026	332728	726262	899309	784144	1141124	552877	501237	1022818	484542	978920	530361	441176	1487760	897142	871351	368595	82612	420884	164249	159039	460229	139194	579857	236852	381691
LP_38656	TAG 68:6	1092.99	NA	NA	[M+NH4]+	NA	C71H126O6	1074.96	Triacylglyceride	18:1/24:5/26:0 | 18:1/22:4/28:1	278067	1046458	830649	992714	1169661	367136	903284	994839	740647	1164256	611576	409409	883832	512863	776949	662072	393964	1216892	788821	1119778	505157	91818	361626	216074	127664	483738	175322	472262	287571	409132
LP_38670	TAG 68:5	1095.01	NA	NA	[M+NH4]+	NA	C71H128O6	1076.97	Triacylglyceride	18:1/24:4/26:0	121675	455633	383863	216384	361572	154712	348906	380607	206183	312921	342768	212442	506289	199962	381350	373478	225052	622908	370704	479659	265897	47053.6	178183	132812	80652.1	293374	93066	263693	150978	205478
LP_38684	TAG 68:4	1097.02	NA	NA	[M+NH4]+	NA	C71H130O6	1078.99	Triacylglyceride	18:0/24:3/26:1	72765	256225	218980	226309	342896	66107	223173	299300	172195	231306	202733	144890	316905	189532	301488	182618	142314	450235	218222	353769	215836	42003.7	173331	109317	55391.1	193249	72530	187345	112996	169370
LP_38695	TAG 68:3	1099.04	NA	NA	[M+NH4]+	NA	C71H132O6	1081	Triacylglyceride	18:1/24:1/26:1	89321	387807	267096	378342	593485	89752	295005	445604	318010	425601	235295	224183	484186	292456	532572	211022	214395	664580	319307	562365	268153	60984.5	240532	156575	68653	278395	113506	307124	222537	303599
LP_38710	TAG 68:2	1101.05	NA	NA	[M+NH4]+	NA	C71H134O6	1083.02	Triacylglyceride	18:1/24:0/26:1 | 18:1/24:1/26:0	77976	315090	232169	400584	568683	101296	324312	424457	403971	397251	240434	277857	566897	421722	572542	220420	257845	632529	360074	600238	271225	93492	390321	218829	109808	294986	156018	416649	286052	434702
