# Supplementary material for: Regulated IRE1α-dependent decay (RIDD)-mediated reprograming of lipid metabolism in cancer
Source: Nat Commun. 2022 May 6;13:2493. doi: 10.1038/s41467-022-30159-0 (PMC9076827; doi:10.1038/s41467-022-30159-0)
Supplement: Supplementary file 4 — Supplementary Data 2 [file 41467_2022_30159_MOESM4_ESM.xlsx]

## Sheet: summary
	Supplementary Data 2
	Mass spectrometry based metabolomic profiling experiment performed at Beatson institute
	Contains non-normalized intensities of annotated detected features
	4 biological groups: DMSO, MKC8866, PF−06424439, MKC8866 + PF−06424439 cotreatment
	1 time point: 72 hours
	Measurements for 408 unique features, divided as follows:
		Lipid class	number of features
		BMP	1
		CE	9
		Cer[NDS]	4
		Cer[NS]	9
		CerP	1
		CL	4
		DG	6
		GlcCer[NDS]	3
		HexCer[NS]	5
		LysoPC	5
		LysoPE	1
		PC	98
		PC[OH]	3
		PE	36
		PG	5
		PI	27
		Plasmanyl-PC	45
		Plasmenyl-PC	12
		Plasmenyl-PE	38
		PS	12
		SHexCer	12
		SM	30
		TG	41

## Sheet: sample info
Sample_ID	Group	Organism	Cell_Line	Time_point	Treatment	replicate
Average.co.treat.1	cotreatment_72h	Human Breast Cancer Cell line	MDA_MB_231	72 hour	20 μM MKC8866 + 2 μM PF−06424439	1
Average.co.treat.2	cotreatment_72h	Human Breast Cancer Cell line	MDA_MB_231	72 hour	20 μM MKC8866 + 2 μM PF−06424439	2
Average.co.treat.3	cotreatment_72h	Human Breast Cancer Cell line	MDA_MB_231	72 hour	20 μM MKC8866 + 2 μM PF−06424439	3
Average.DGAT1	DGAT2_inh	Human Breast Cancer Cell line	MDA_MB_231	72 hour	2 μM PF−06424439	1
Average.DGAT2	DGAT2_inh	Human Breast Cancer Cell line	MDA_MB_231	72 hour	2 μM PF−06424439	2
Average.DGAT3	DGAT2_inh	Human Breast Cancer Cell line	MDA_MB_231	72 hour	2 μM PF−06424439	3
Average.DMSO1	DMSO_72	Human Breast Cancer Cell line	MDA_MB_231	72 hour	20 μM DMSO	1
Average.DMSO2	DMSO_72	Human Breast Cancer Cell line	MDA_MB_231	72 hour	20 μM DMSO	2
Average.DMSO3	DMSO_72	Human Breast Cancer Cell line	MDA_MB_231	72 hour	20 μM DMSO	3
Average.MKC1	MKC8866_72h	Human Breast Cancer Cell line	MDA_MB_231	72 hour	20 μM MKC8866	1
Average.MKC2	MKC8866_72h	Human Breast Cancer Cell line	MDA_MB_232	72 hour	20 μM MKC8866	2
Average.MKC3	MKC8866_72h	Human Breast Cancer Cell line	MDA_MB_233	72 hour	20 μM MKC8866	3

## Sheet: MS measurements
C..Lipid.Class	C..Identification	Average.co.treat.1	Average.co.treat.2	Average.co.treat.3	Average.DGAT1	Average.DGAT2	Average.DGAT3	Average.DMSO1	Average.DMSO2	Average.DMSO3	Average.MKC1	Average.MKC2	Average.MKC3
BMP	BMP 44:12	1.5722e+07	1.15795e+07	1.59048e+07	13736600	1.6144e+07	1.32502e+07	1.72763e+07	13920340	1.34849e+07	1.41496e+07	9.55449e+06	11991900
CE	CE 18:1	4.24799e+07	3.8538e+07	3.81436e+07	39544000	3.7436e+07	38615400	4.72024e+07	4.61875e+07	4.16819e+07	4.13355e+07	37810200	4.06979e+07
CE	CE 18:2	1.11867e+07	1.02974e+07	10443920	1.13394e+07	8.65331e+06	9.09538e+06	1.24311e+07	11456050	12000300	11474900	1.07562e+07	9794430
CE	CE 20:3	3.97271e+06	3310650	3524380	3363790	5.69438e+06	3202460	3.94533e+06	3549010	3.19414e+06	3.6642e+06	3.10201e+06	3.29165e+06
CE	CE 20:4	17623700	1.49737e+07	15744900	1.52001e+07	1.54588e+07	14412000	1.85675e+07	1.77117e+07	1.65528e+07	1.69455e+07	1.44816e+07	15550400
CE	CE 20:5	5.47138e+06	4.69004e+06	4996100	4.68588e+06	4874040	4485260	5603000	5.04594e+06	4.6589e+06	5.19782e+06	4349110	4.61093e+06
CE	CE 22:4	1.50924e+07	1.78001e+07	1.36957e+07	1.66843e+07	1.40891e+07	15540900	15939800	1.79892e+07	1.69211e+07	1.5227e+07	18296400	1.64396e+07
CE	CE 22:4	8.09332e+06	6.42953e+06	6.29058e+06	6200410	5.75503e+06	6.26029e+06	6.23831e+06	5.09548e+06	4862420	7699810	4.97896e+06	5417120
CE	CE 22:5	38028200	2.82257e+07	31847700	3.15083e+07	2.88466e+07	2.97759e+07	3.19303e+07	2.28294e+07	2.32643e+07	30784300	2.28798e+07	2.6092e+07
CE	CE 22:6	62274500	5.30462e+07	53537700	5.32836e+07	51527700	51307300	5.6728e+07	4.84414e+07	45300300	5.7206e+07	45513200	4.95516e+07
Cer[NDS]	Cer[NDS] d18:0_22:1	22454740	2.28867e+07	1.3466e+07	29362500	1.87001e+07	2.32719e+07	1.35956e+07	1.89264e+07	1.79526e+07	1.72249e+07	2.14825e+07	25351700
Cer[NDS]	Cer[NDS] d18:0_24:2	3.28534e+06	2.98869e+06	2796220	3.87414e+06	3.07375e+06	3.895e+06	3.30749e+06	3.24828e+06	3260400	3.04751e+06	2.19691e+06	2.96092e+06
Cer[NDS]	Cer[NDS] d18:1_22:0	1.6533e+06	1.4776e+06	1.45208e+06	1745710	1557590	1.82284e+06	1.83461e+06	1.69323e+06	1.55268e+06	1.56612e+06	1.4584e+06	1.54619e+06
Cer[NDS]	Cer[NDS] d42:2	1540840	1.47692e+06	1.34336e+06	1576710	1432660	1.58818e+06	1.61382e+06	1.50095e+06	1480370	1.45367e+06	1.29837e+06	1.40568e+06
Cer[NS]	Cer[NS] d36:1	6.9338e+06	6.28877e+06	5.98321e+06	7.72969e+06	6972420	7.93733e+06	8.75723e+06	7744780	7.50977e+06	6.67398e+06	6132350	6574860
Cer[NS]	Cer[NS] d40:1	2.8319e+07	24998000	25166200	2.91408e+07	2.71158e+07	2.98934e+07	3.04743e+07	28274900	2.73434e+07	26980300	24402500	2.66231e+07
Cer[NS]	Cer[NS] d41:1	12890500	1.16684e+07	1.17827e+07	12921400	1.20334e+07	13935000	1.35309e+07	1.27761e+07	1.23949e+07	1.21366e+07	11441200	1.24901e+07
Cer[NS]	Cer[NS] d42:1	1.49908e+08	1.34963e+08	133411000	1.48148e+08	1.38173e+08	157735000	1.57829e+08	148022000	143459000	144900000	1.32908e+08	1.46562e+08
Cer[NS]	Cer[NS] d42:2	3.54765e+07	32098900	32869600	3.5097e+07	32488900	3.65385e+07	3.72527e+07	3.4597e+07	3.37854e+07	3.36621e+07	3.06639e+07	3.34783e+07
Cer[NS]	Cer[NS] d42:2	2.623e+07	2.38145e+07	2.34315e+07	2.68827e+07	24987300	2.71985e+07	28267000	2.61743e+07	24812400	2.57058e+07	2.31751e+07	2.49586e+07
Cer[NS]	Cer[NS] d42:3	7.80659e+06	7508960	7432580	7.94128e+06	7.4654e+06	8.32139e+06	8.32312e+06	7.55897e+06	7264480	7568250	6.86058e+06	7.48034e+06
Cer[NS]	Cer[NS] d43:1	5924440	5.29282e+06	5.50956e+06	5.88393e+06	5.24317e+06	6.19354e+06	6.01116e+06	5.82664e+06	5.41789e+06	5631510	5249520	5874220
Cer[NS]	Cer[NS] d44:1	10685100	9908460	9.9303e+06	1.07885e+07	10179300	1.13972e+07	1.16945e+07	1.09968e+07	1.08381e+07	10655500	9869080	1.06751e+07
CerP	CerP d41:4	1.45616e+06	1.35835e+06	2.93586e+06	1.2382e+06	1264346	2.64117e+06	1.57867e+06	1.60531e+06	2673270	1.50345e+06	1356935	2.83276e+06
CL	CL 18:1_18:1_18:2_18:1	6.53429e+06	5.65102e+06	5.90798e+06	6047570	5.6168e+06	6021550	6.40732e+06	5.82266e+06	5729370	5.96171e+06	5.3018e+06	5.78425e+06
CL	CL 70:4	3.5012e+06	2.62872e+06	3.26456e+06	3.28486e+06	3132070	3.36348e+06	4.00569e+06	3.35668e+06	3102960	3.00575e+06	2754200	2.9226e+06
CL	CL 70:5	4.55304e+06	4200640	4189040	4.49511e+06	4.11666e+06	4.33097e+06	4564340	4.27412e+06	4.17113e+06	4.38551e+06	3821270	4063730
CL	CL 72:6	7.36239e+06	6.94976e+06	7.31173e+06	7.44279e+06	6545310	7358220	8.43402e+06	7.86365e+06	7715820	7.67173e+06	6.74688e+06	6313520
DG	DG 16:0_18:0	1.52695e+07	1.08043e+07	12077200	1.62826e+07	14513800	14922400	1.70068e+07	1.29857e+07	1.25662e+07	1.40085e+07	1.00252e+07	1.16491e+07
DG	DG 16:0_18:1	15751900	1.02371e+07	1.37226e+07	1.26657e+07	1.21319e+07	12880300	16487700	1.12178e+07	13291000	1.17222e+07	8.81019e+06	1.31136e+07
DG	DG 18:1_18:0	1.3254e+07	9.17683e+06	9.47559e+06	15427400	1.12265e+07	11253800	1.18206e+07	1.40639e+07	12469180	1.17768e+07	8.01671e+06	1.19708e+07
DG	DG 32:0	5992900	4462840	5.14168e+06	6121560	5595950	5829730	6.4969e+06	5339920	5179990	5.28486e+06	3858340	4676210
DG	DG 36:0	3.28061e+06	2273980	2.43553e+06	3.45144e+06	3.17182e+06	3.23146e+06	3457720	2310210	2.85406e+06	2.78211e+06	1.67276e+06	2149960
DG	DG d-733:1	2.74425e+07	2.54755e+07	27202600	24642100	2.64093e+07	2.67418e+07	27688800	2.68478e+07	2.49456e+07	2.63872e+07	22834300	26620000
GlcCer[NDS]	GlcCer[NDS] d40:1	2.19645e+06	2.01113e+06	1951300	2337790	2.14937e+06	2411360	2.23579e+06	2.13256e+06	2058900	2118620	1965160	2077580
GlcCer[NDS]	GlcCer[NDS] d42:2	2.00407e+06	1.80061e+06	1.18938e+06	1.30925e+06	1.22822e+06	1.28694e+06	1.98626e+06	1.87319e+06	1.78097e+06	1.82949e+06	1.64886e+06	1770170
GlcCer[NDS]	GlcCer[NDS] d42:2	1.62966e+06	288576	1.4833e+06	734872	1.24604e+06	1.2988e+06	1.38605e+06	919319	900329	1512114	314007	919064
HexCer[NS]	HexCer[NS] d40:1	2.69389e+07	2.4667e+07	2.45579e+07	28603700	2.67214e+07	2.93386e+07	2.81712e+07	2.6854e+07	2.38729e+07	2.65094e+07	24226000	2.60229e+07
HexCer[NS]	HexCer[NS] d41:1	8.21453e+06	7.52226e+06	7.91177e+06	8.2168e+06	8.33315e+06	9.03081e+06	8553330	8.19699e+06	7837210	8169100	7463710	7.87846e+06
HexCer[NS]	HexCer[NS] d42:1	1.03229e+08	9.00339e+07	1.01728e+08	1.01825e+08	1.11563e+08	1.16712e+08	1.17287e+08	100330000	95931400	100728300	1.01841e+08	9.09949e+07
HexCer[NS]	HexCer[NS] d42:2	2.07212e+07	1.81283e+07	2.00218e+07	2.2931e+07	1.9399e+07	22131800	21541200	1.94626e+07	1.85263e+07	18879000	1.79483e+07	1.98916e+07
HexCer[NS]	HexCer[NS] d42:2	9.50159e+06	8.50078e+06	8879550	9.04582e+06	9002830	9.63765e+06	9.95396e+06	9300350	8.87135e+06	9381680	8298930	9219510
LysoPC	LysoPC 16:0	124773000	1.19597e+08	104474000	1.19379e+08	1.10093e+08	113677000	1.34659e+08	1.27504e+08	1.15819e+08	1.06115e+08	1.07738e+08	1.06167e+08
LysoPC	LysoPC 17:0	9.73133e+06	10361780	8.89498e+06	10587900	9.19735e+06	11175900	11859800	10044420	1.02969e+07	9.27113e+06	8.25435e+06	9998070
LysoPC	LysoPC 18:0	2.01116e+08	190977000	1.67394e+08	191384000	1.84239e+08	191276000	220157000	2.0168e+08	183369000	1.69863e+08	163940000	1.82479e+08
LysoPC	LysoPC 18:1	45143600	4.53198e+07	36303400	4.69677e+07	4.31945e+07	4.31009e+07	50381700	5.05781e+07	4.28918e+07	4.09988e+07	4.21841e+07	4.21891e+07
LysoPC	LysoPC d-718:1	1.39621e+07	1.37752e+07	1.35896e+07	1.33649e+07	13239800	14239100	1.39992e+07	1.44049e+07	1.32822e+07	13615800	1.28862e+07	1.4643e+07
LysoPE	LysoPE 18:0	9.33846e+06	9.51598e+06	7992800	9.89723e+06	8181480	9.81759e+06	1.09856e+07	11235590	9679290	9.05884e+06	9.14209e+06	9.85911e+06
PC	PC 14:0_16:0	6.08973e+08	5.64616e+08	5.22416e+08	5.49542e+08	5.03126e+08	5.62829e+08	6.14206e+08	573095000	5.32126e+08	567885000	5.21625e+08	556731000
PC	PC 16:0_16:0	866831000	8.01075e+08	740582000	805402000	7.47965e+08	795813000	886860000	826667000	7.68148e+08	811110000	737526000	7.89099e+08
PC	PC 16:0_18:1	6908103333	6344493333	6030256667	6444743333	5817056667	6421793333	6873923333	6149690000	5844460000	6561873333	5643510000	6128216667
PC	PC 16:0_20:4	5.65066e+08	5.50405e+08	4.97612e+08	5.04283e+08	4.93896e+08	514365000	574890000	563671000	503947000	5.3545e+08	5.06103e+08	520128000
PC	PC 16:1_16:0	1046176667	975779000	896319000	9.49682e+08	883802000	939964000	1060476667	978425000	9.44824e+08	9.9821e+08	879669000	9.08604e+08
PC	PC 16:1_16:0	2337170	2.03674e+06	1868160	2.12696e+06	1.69301e+06	1.39278e+06	2153870	2.20238e+06	1998090	2.07956e+06	1.91612e+06	1958740
PC	PC 17:0_20:4	1.72575e+06	1.69329e+06	1594880	1.63357e+06	1.61452e+06	1.67749e+06	1730830	1.70636e+06	1631120	1.62951e+06	1555710	1.5898e+06
PC	PC 17:1_18:1	1.60388e+08	1.3899e+08	1.32354e+08	1.42176e+08	1.38912e+08	1.42279e+08	1.57145e+08	1.46774e+08	1.32826e+08	1.46086e+08	1.25202e+08	1.18252e+08
PC	PC 18:0_20:3	316799000	3.06097e+08	2.88505e+08	2.99995e+08	2.82386e+08	3.02164e+08	3.25642e+08	305391000	2.93087e+08	3.06608e+08	285721000	3.05742e+08
PC	PC 18:0_20:3	5.40528e+07	4.94615e+07	44886400	50582800	4.82954e+07	4.82772e+07	5.67642e+07	52027700	4.99426e+07	47980000	4.75528e+07	5.04896e+07
PC	PC 18:0_22:4	100815000	97139600	93323900	9.93397e+07	9.56841e+07	1.03622e+08	107650000	1.00202e+08	9.70714e+07	97699100	93363600	1.00584e+08
PC	PC 18:1_18:1	3.99968e+06	3.58579e+06	3596550	3826950	3618410	3.89546e+06	3.49406e+06	3.59274e+06	3661160	3800630	3191570	3.57194e+06
PC	PC 18:1_20:3	8.05324e+07	64152200	70880400	6.52807e+07	5.76965e+07	5.68623e+07	7.66827e+07	6.62335e+07	48239400	66200400	4.58611e+07	6.46072e+07
PC	PC 18:1_20:5	3422820	2.31376e+06	2.71121e+06	3074030	2.88403e+06	2417390	3.27991e+06	2.95701e+06	2.11347e+06	2.66434e+06	2.51145e+06	2.22122e+06
PC	PC 18:1_22:5	101421600	9.10913e+07	75225800	1.02545e+08	9.04815e+07	1.00613e+08	1.11083e+08	7.58309e+07	1.04683e+08	9.2804e+07	48945400	8.51685e+07
PC	PC 18:1_22:6	9.02545e+07	7.73263e+06	1.82062e+08	7.19117e+07	103468120	1.0538e+08	1.6241e+08	93353900	84374700	8.13301e+07	55040100	5.67141e+07
PC	PC 18:2_18:1	2.08193e+08	2.39902e+08	229788000	2.16238e+08	2.15442e+08	2.22002e+08	2.47428e+08	1.68031e+08	2.33974e+08	2.5217e+08	232946000	2.26947e+08
PC	PC 28:0	5.3541e+07	4.74925e+07	48757900	52213100	4.62677e+07	5.41524e+07	5.89333e+07	5.18741e+07	5.33608e+07	5.06821e+07	45242400	5.24939e+07
PC	PC 29:0	1.84373e+07	1.78086e+07	1.70626e+07	1.69362e+07	16218600	17497500	1.86705e+07	1.771e+07	16980900	1.72903e+07	16393800	1.72564e+07
PC	PC 30:1	82490400	6.17869e+07	65165700	5.57172e+07	49806200	6.83401e+07	5.59921e+07	6.80425e+07	7.24743e+07	5.31151e+07	6.9099e+07	6.46127e+07
PC	PC 31:0	35981800	33241000	3.19806e+07	3.38173e+07	3.22939e+07	3.0245e+07	3.7319e+07	3.0899e+07	3.27423e+07	3.38911e+07	3.0606e+07	2.86423e+07
PC	PC 31:0	9.31249e+07	9.00877e+07	82590800	8.27719e+07	79242800	84400400	9.27138e+07	8.89212e+07	82436100	8.82218e+07	8.27342e+07	86231700
PC	PC 31:1	2.18099e+07	2.03434e+07	2.02515e+07	18649300	1.88018e+07	3.05034e+07	2.12478e+07	20190400	1.79867e+07	1.99091e+07	1.91719e+07	19949900
PC	PC 31:1	2.41823e+07	3.7141e+07	3.07344e+07	37287800	2.06186e+07	3.39548e+07	2.9904e+07	3.61727e+07	22187000	32929400	2.55826e+07	2.63156e+07
PC	PC 32:1	4.67003e+08	435632000	4.1502e+08	4.15466e+08	399875000	4.05955e+08	4.54457e+08	453219000	4.32881e+08	443232000	3.94551e+08	3.98456e+08
PC	PC 32:2	9.89296e+07	9.51542e+07	90395600	89659400	8.19436e+07	93305100	94673200	7.81395e+07	7.84604e+07	8.47857e+07	7.60712e+07	7.99242e+07
PC	PC 32:3	11766200	11309860	5.80046e+06	1.05577e+07	5954100	7.81835e+06	9.87663e+06	1.1924e+07	1.02536e+07	7.26072e+06	8.76045e+06	9.88718e+06
PC	PC 33:0	67146200	60428400	5.62984e+07	62714300	5.92973e+07	61708300	6.76637e+07	6.23577e+07	5.85225e+07	6.2625e+07	5.73499e+07	5.98419e+07
PC	PC 33:0	7.46433e+07	71628000	6.76338e+07	6.97628e+07	68331900	6.61198e+07	7.35475e+07	70063500	5.91529e+07	6.43452e+07	6.67652e+07	7.04727e+07
PC	PC 33:1	3.69954e+08	3.40126e+08	325256000	3.27935e+08	309710000	337303000	3.71198e+08	3.42097e+08	321072000	339629000	3.08325e+08	3.3237e+08
PC	PC 33:1	9.71699e+06	9310990	7.92603e+06	7.55281e+06	7.68866e+06	8568150	9740770	9166320	8.17215e+06	8.98225e+06	8.85355e+06	8.84332e+06
PC	PC 33:2	4.10409e+07	4.42938e+07	32925800	3.78094e+07	3.70645e+07	4.17808e+07	3.76681e+07	4.2244e+07	3.5558e+07	3.39389e+07	3.39926e+07	33500700
PC	PC 34:0	5.77363e+08	5.39295e+08	5.01474e+08	5.81136e+08	533355000	610089000	5.80038e+08	5.44427e+08	5.22004e+08	445981000	4.95115e+08	4.44727e+08
PC	PC 34:1	137187800	9.95955e+07	1.38455e+08	132238000	8.93475e+07	9.94264e+07	138545900	1.59957e+08	112269700	165783900	142192800	158759000
PC	PC 34:2	192641000	185227000	167982000	165320000	213574000	1.9557e+08	2.27149e+08	1.76765e+08	189012000	1.62472e+08	169498000	167088000
PC	PC 34:2	6.11736e+08	6.70267e+08	5.54227e+08	5.70454e+08	4.78412e+08	5.61167e+08	5.96022e+08	5.93916e+08	5.19662e+08	6.42971e+08	5.35571e+08	5.93905e+08
PC	PC 34:2	2.81288e+07	24348000	2.17288e+07	26444500	23289800	2.39099e+07	2.65401e+07	2.61651e+07	23316300	2.74812e+07	2.34525e+07	2.5457e+07
PC	PC 34:3	7.76452e+07	6.62342e+07	54093600	6.54811e+07	5.37826e+07	54983200	6.3089e+07	62196300	58427800	5.33254e+07	60889800	5.62673e+07
PC	PC 34:4	1.3124e+07	14051800	1.28241e+07	1.28222e+07	12297500	1.32028e+07	13375700	13010500	1.13721e+07	1.15195e+07	1.14199e+07	1.13769e+07
PC	PC 35:0	2.35144e+07	2.19462e+07	19975900	2.42819e+07	2.08914e+07	24125000	2.39675e+07	21761600	2.134e+07	22937300	21351400	22407400
PC	PC 35:0	1.10375e+07	1.0299e+07	9.31736e+06	9982490	9.38186e+06	1.09289e+07	1.00242e+07	1.01899e+07	9.65936e+06	1.03098e+07	8.77498e+06	9.2247e+06
PC	PC 35:1	4.26661e+08	4.15939e+08	3.83309e+08	4.13917e+08	3.85329e+08	421000000	3.8174e+08	4.04614e+08	3.8616e+08	362059000	367686000	408320000
PC	PC 35:2	64367900	6.75567e+07	6.66517e+07	6.51607e+07	57388800	6.58105e+07	65697100	5.92214e+07	6.11482e+07	6.1822e+07	63047000	6.64485e+07
PC	PC 35:3	1.86643e+07	1.87395e+07	15827600	20168400	1.56083e+07	1.95871e+07	20675600	1.79131e+07	15152990	15829200	1.87179e+07	1.8216e+07
PC	PC 35:4	4.7667e+06	4939280	4606370	4242190	4.26746e+06	4.65878e+06	4.7771e+06	4.62446e+06	4.52455e+06	4199880	4.47716e+06	4.65582e+06
PC	PC 36:0	3.81607e+07	38979100	3.42453e+07	4.4304e+07	3.63383e+07	4.50115e+07	44673700	3.68232e+07	3.63352e+07	36527300	3.71208e+07	38900400
PC	PC 36:1	2855233333	2840870000	2750123333	3065716667	2792723333	2502760000	3200853333	2638356667	2691930000	3032173333	2611846667	2419520000
PC	PC 36:2	1577692333	1806883333	1671570000	1787206667	1583996667	1783663333	1949973333	1460021333	1626593333	1829716667	1515016667	1756076667
PC	PC 36:2	7.77359e+07	8.65729e+07	68499400	7.40843e+07	70373300	8.24407e+07	78635100	7.9597e+07	7.64995e+07	73449500	79899300	77052700
PC	PC 36:2	7.02479e+08	6.38045e+08	6.27146e+08	662370000	6.21621e+08	6.55267e+08	7.03153e+08	648576000	632616000	6.58102e+08	6.04346e+08	6.54811e+08
PC	PC 36:2	26934500	2.39338e+07	2.38221e+07	25615500	2.41897e+07	2.51918e+07	2.75453e+07	24983200	2.40188e+07	24758000	2.33051e+07	23320100
PC	PC 36:3	2.79552e+08	267949000	259071000	2.57165e+08	234939000	2.70001e+08	295205000	2.78507e+08	2.5568e+08	2.47096e+08	2.35576e+08	258901000
PC	PC 36:4	7.32634e+07	7.36171e+07	6.21268e+07	6.52377e+07	6.19305e+07	6.50541e+07	7.14642e+07	6.19041e+07	5.85707e+07	6.32361e+07	5.48791e+07	6.1582e+07
PC	PC 36:4	26794500	24940400	2.59102e+07	2.51454e+07	2.42181e+07	2.47006e+07	28761800	2.53523e+07	23893900	2.59207e+07	2.14299e+07	2.35112e+07
PC	PC 36:5	1.06397e+08	105053000	9.60389e+07	9.87471e+07	9.23659e+07	9.9173e+07	1.03257e+08	9.82847e+07	9.22918e+07	9.75474e+07	102191100	9.61968e+07
PC	PC 36:6	5.71813e+06	5.79952e+06	6.05982e+06	5815630	5421590	5.68343e+06	5.6362e+06	7051130	5336390	5056190	5.29935e+06	6.71046e+06
PC	PC 37:1	5.44516e+07	4.83175e+07	4.62495e+07	50848200	4.58928e+07	4.89249e+07	5.63735e+07	50607200	49151300	50311300	47606600	4.91935e+07
PC	PC 37:2	103318700	9.91507e+07	9.62968e+07	102938200	9.03021e+07	94619100	1.14533e+08	102183500	9.35758e+07	9.33262e+07	9.53757e+07	97001100
PC	PC 37:3	16818700	16697300	1.47613e+07	1.56808e+07	15731700	1.70679e+07	1.74357e+07	1.49851e+07	1.4437e+07	1.55944e+07	14324500	1.60517e+07
PC	PC 37:3	24431800	2.26773e+07	2.20865e+07	2.39438e+07	2.18464e+07	2.26863e+07	2.52754e+07	22818900	22081800	23207200	21751500	22091300
PC	PC 37:3	6.35186e+06	5.53555e+06	5274380	5.94832e+06	5169820	5.66917e+06	6.39055e+06	5944840	5.40629e+06	5.81441e+06	5.75088e+06	5747950
PC	PC 37:4	6.3928e+06	5.73031e+06	5.72202e+06	5.11742e+06	5.12163e+06	5.13851e+06	5.52033e+06	5.42563e+06	4.98285e+06	5.67287e+06	4.54759e+06	5.11749e+06
PC	PC 37:5	7.74326e+06	8.47714e+06	7015740	8.2274e+06	6.34336e+06	6.83929e+06	6.38036e+06	7797960	7989550	6.46059e+06	7.80163e+06	7.46919e+06
PC	PC 37:5	10451660	9.75457e+06	1.35422e+07	1.06863e+07	9.41452e+06	1.107e+07	1.13044e+07	11169500	7.77958e+06	1.02905e+07	8.37509e+06	9.81146e+06
PC	PC 37:5	7191160	8.64964e+06	8.75995e+06	6.18958e+06	4.80941e+06	8.75189e+06	6.76429e+06	6.51336e+06	5.79062e+06	7808940	7.9721e+06	8.00046e+06
PC	PC 38:1	8.10457e+07	6.94865e+07	68490300	9.10719e+07	76815700	9.16937e+07	90639700	80564200	8.39545e+07	7.8065e+07	7.03544e+07	8.42289e+07
PC	PC 38:2	2.31527e+08	2.07625e+08	179713000	189283000	2.1212e+08	192732000	1.93025e+08	1.98106e+08	194111000	2.11452e+08	1.85699e+08	2.05935e+08
PC	PC 38:3	1.05325e+08	1.18709e+08	1.15668e+08	7.38765e+07	1.17527e+08	1.05202e+08	1.10647e+08	7.91391e+07	9.29206e+07	1.09156e+08	112262000	110409700
PC	PC 38:4	1062123333	991190000	916513000	959468000	929431000	9.00135e+08	1042516667	1016308667	9.56171e+08	894093000	8.28024e+08	8.97512e+08
PC	PC 38:5	618494000	570289000	5.4825e+08	583936000	5.29485e+08	555972000	6.04968e+08	5.78894e+08	5.34179e+08	5.95835e+08	5.0882e+08	5.53813e+08
PC	PC 38:5	210833000	2.03887e+08	1.9756e+08	194176000	1.92752e+08	1.96475e+08	2.1483e+08	2.02979e+08	1.88382e+08	2.01211e+08	1.87949e+08	195663000
PC	PC 38:6	7.93543e+08	6.9605e+08	6.4555e+08	717487000	5.50969e+08	695073000	7.90109e+08	744152000	6.46169e+08	691959000	6.11809e+08	6.40449e+08
PC	PC 38:7	13877100	14528600	1.27577e+07	1.36551e+07	1.33203e+07	1.43759e+07	1.33751e+07	1.16875e+07	1.11649e+07	11942600	1.28832e+07	1.17497e+07
PC	PC 39:2	8.95477e+06	8.55057e+06	9.22837e+06	8.85373e+06	9.35309e+06	8.70711e+06	8.86072e+06	9197560	7743390	8.34843e+06	8241490	8.58053e+06
PC	PC 39:3	1.1178e+07	10006230	9.72685e+06	1.01212e+07	9.26259e+06	1.06013e+07	1.10615e+07	1.03196e+07	9.7894e+06	10432920	9135960	1.0178e+07
PC	PC 39:4	13309800	1.47856e+07	1.334e+07	1.27169e+07	13322500	1.41899e+07	13618900	13846800	1.42205e+07	1.50241e+07	1.23136e+07	1.53758e+07
PC	PC 39:5	2.99367e+07	28829400	27433100	29072400	2.77379e+07	2.8654e+07	19493000	29909500	27036600	25062200	27481800	2.86842e+07
PC	PC 40:2	2.89915e+07	2.72687e+07	2.74735e+07	2.94907e+07	2.82358e+07	31697900	3.2583e+07	2.85346e+07	29120200	2.78726e+07	2.4513e+07	2.7727e+07
PC	PC 40:3	17542900	1.53247e+07	15776400	17509300	1.54567e+07	1.72346e+07	1.91894e+07	1.65968e+07	1.59829e+07	1.80503e+07	1.51094e+07	1.74745e+07
PC	PC 40:4	1.64829e+07	1.52662e+07	10727050	1.39787e+07	1.49418e+07	1.61534e+07	1.73293e+07	1.42581e+07	1.3321e+07	14740800	1.48525e+07	12984400
PC	PC 40:5	6.56572e+07	1.57029e+08	6.44155e+07	53171700	57987700	7.7241e+07	7.42319e+07	5.11141e+07	1.44062e+08	6.27322e+07	133992600	4.96753e+07
PC	PC 40:5	3.46382e+08	336265000	3.0732e+08	3.56097e+08	3.404e+08	349604000	373259000	3.54287e+08	333228000	350531000	2.88484e+08	3.27647e+08
PC	PC 40:5	2.819e+07	2.40606e+07	2.61457e+07	25294700	2.43021e+07	1.93445e+07	2.72132e+07	24416900	1.68991e+07	2.79411e+07	2.4631e+07	2.6118e+07
PC	PC 40:6	3.37037e+08	3.05827e+08	3.33106e+08	337163000	3.62821e+08	3.9168e+08	3.85925e+08	3.26296e+08	3.28238e+08	373405000	285267000	3.2704e+08
PC	PC 40:7	2.51228e+08	2.53792e+08	2.37205e+08	2.47348e+08	2.21525e+08	2.4862e+08	250148000	2.38498e+08	196996000	232588000	2.08963e+08	2.12301e+08
PC	PC 40:8	7.78173e+06	7982650	8375340	7330650	7.43759e+06	9.77039e+06	9.20209e+06	9.00418e+06	8075660	8.2507e+06	8.38288e+06	8547840
PC	PC 42:10	8.83738e+06	9.03435e+06	8.25837e+06	9226700	9.36978e+06	8.9263e+06	9.08083e+06	9173320	8.21427e+06	8.51965e+06	8.32616e+06	8.59253e+06
PC	PC 42:4	8.75225e+06	8.00269e+06	7.83666e+06	7.25803e+06	7.73583e+06	7.88058e+06	7.67833e+06	7.79145e+06	7.48687e+06	7.22266e+06	6.45175e+06	5.72571e+06
PC	PC 42:4	8.54397e+06	8.22442e+06	7.75526e+06	8.56933e+06	7957620	8.38763e+06	9041290	8298510	7.59925e+06	8.02432e+06	7.56791e+06	8.19646e+06
PC	PC 42:5	1.49079e+07	14676500	12924100	15365300	1.41873e+07	1.70168e+07	17627000	1.55619e+07	14530200	1.54737e+07	1.39559e+07	1.5373e+07
PC	PC 42:6	2.95076e+07	27214500	2.37811e+07	2.79944e+07	2.70981e+07	27512600	2.99043e+07	2.95737e+07	2.35588e+07	2.50933e+07	2.43053e+07	25398200
PC	PC 42:6	1.8435e+07	17944600	1.78842e+07	21187300	19529600	2.0805e+07	22130100	2.05885e+07	1.97678e+07	1.92594e+07	1.78365e+07	20388600
PC	PC 42:7	2.03217e+07	1.81857e+07	16541000	1.89145e+07	1.75761e+07	1.75126e+07	2.11139e+07	1.88214e+07	15204300	1.79744e+07	1.65969e+07	1.66447e+07
PC	PC 42:7	1.66114e+07	1.51098e+07	13933900	1.63348e+07	1.45144e+07	1.53025e+07	18842200	17084900	1.49833e+07	15121100	14560400	1.49453e+07
PC	PC 42:8	9.11517e+06	9.20171e+06	8.20649e+06	8234950	8.39304e+06	8.95161e+06	8475830	8.84319e+06	8.17304e+06	8.76094e+06	8264150	8.94655e+06
PC	PC 42:9	1.36085e+07	15286900	1.16359e+07	1.2349e+07	14680300	15074000	1.50026e+07	14402000	13626300	1.12678e+07	14650000	1.27939e+07
PC	PC 44:11	6397550	6487520	5760870	6.45569e+06	6.49303e+06	6709510	6.87629e+06	6650060	5.90905e+06	6.28363e+06	6548600	6.08098e+06
PC	PC 44:7	7.20928e+06	7.20844e+06	6.58969e+06	7.31703e+06	7.62499e+06	7.85632e+06	7.67818e+06	7.35211e+06	6.17472e+06	5.90758e+06	6452770	6.39501e+06
Plasmenyl-PC	PC O-32:1	8.45613e+06	7.9298e+06	8.0424e+06	8287840	1.13365e+07	12487400	9.66615e+06	9.16685e+06	6161880	1.23729e+07	6876420	7.10662e+06
Plasmenyl-PC	PC O-32:1	2.31805e+07	1.9317e+07	1.85968e+07	1.94887e+07	1.79485e+07	1.97771e+07	24556400	20053000	18333300	22148900	17937500	2.31734e+07
Plasmenyl-PC	PC O-32:2	2.08225e+06	2.04287e+06	4458530	1757580	1677680	4033930	2.25653e+06	2.38638e+06	3.96013e+06	2.27017e+06	2.22298e+06	4438850
Plasmenyl-PC	PC O-36:5	21710400	21328400	19019200	1.76222e+07	1.6813e+07	1.876e+07	2.02917e+07	1.89428e+07	16919500	1.85061e+07	17776000	19084100
Plasmenyl-PC	PC O-38:3	9940410	11421850	9.97988e+06	11463800	10815600	12749700	9.86137e+06	1.07519e+07	10525530	1.14924e+07	11080660	11225300
Plasmenyl-PC	PC O-38:6	1.84618e+07	1.86606e+07	17089000	17882500	1.6281e+07	1.82362e+07	2.02237e+07	1.92135e+07	18392500	1.76598e+07	1.84421e+07	18511300
Plasmenyl-PC	PC O-40:6	1.81275e+07	2.00406e+07	1.63567e+07	17586600	1.62057e+07	1.79469e+07	2.26548e+07	1.71599e+07	18384900	17414700	1.7506e+07	16816700
Plasmenyl-PC	PC O-40:6	1.67722e+07	15830300	1.35537e+07	16104000	1.46492e+07	1.66144e+07	1.73069e+07	1.71519e+07	1.56577e+07	15029500	1.58225e+07	1.51798e+07
Plasmenyl-PC	PC O-40:7	16779400	15676800	1.48629e+07	15463600	1.51402e+07	1.60895e+07	17134100	1.68482e+07	1.44127e+07	1.4875e+07	1.44645e+07	1.49711e+07
PC[OH]	PC[OH] OH-30:0	91778400	7.74208e+07	9.39978e+07	8.03435e+07	9.4492e+07	7.95944e+07	91913300	8.59599e+07	8.2852e+07	9.21752e+07	74190600	8.12168e+07
PC[OH]	PC[OH] OH-32:0	5.05605e+06	4.33313e+06	4.20865e+06	4.13949e+06	4.2476e+06	4.61283e+06	4.35162e+06	4214560	3893930	4.0899e+06	3576230	4016320
PC[OH]	PC[OH] OH-36:1	5.292e+06	4266290	4.04011e+06	4.41294e+06	3.7464e+06	4.4374e+06	5.47014e+06	4.74607e+06	3.80857e+06	4724550	3.85983e+06	4450880
PE	PE 16:0_18:1	6.29094e+07	52176100	5.84902e+07	5.59392e+07	5.45343e+07	57377500	66431600	5.5519e+07	53322700	6.04885e+07	48097000	5.42062e+07
PE	PE 16:0_20:4	3.01596e+07	2.87602e+07	2.72268e+07	28067400	2.68202e+07	2.80567e+07	3.08786e+07	2.93627e+07	27957600	2.94132e+07	26755200	2.79846e+07
PE	PE 16:0_22:6	1.93187e+07	1.80058e+07	17409700	1.73093e+07	1.6443e+07	17510100	19242800	18409700	1.67089e+07	18141400	1.6798e+07	1.78573e+07
PE	PE 17:0_20:4	1.61568e+06	1.50571e+06	1.4947e+06	1.36865e+06	1.42758e+06	1.45374e+06	1.60233e+06	1536140	1.32909e+06	1.54121e+06	1310620	1447950
PE	PE 17:0_20:4	1.12092e+06	1.09384e+06	1.0134e+06	1.04891e+06	1.03144e+06	1.05488e+06	1.11279e+06	1.07273e+06	1011640	1.04393e+06	981891	1.03562e+06
PE	PE 18:0_20:3	5.16593e+07	46986400	4.53008e+07	45152400	4.41133e+07	46962800	5.08846e+07	4.68876e+07	45314900	4.7824e+07	4.4581e+07	4.84695e+07
PE	PE 18:0_20:3	1.55696e+07	1.2576e+07	1.23469e+07	1.24923e+07	11293100	14037300	1.7494e+07	1.22771e+07	12511900	13783400	1.14338e+07	1.42354e+07
PE	PE 18:0_20:4	390299000	3.79989e+08	3.58636e+08	3.6204e+08	3.56674e+08	370812000	388023000	380437000	2.91364e+08	3.79827e+08	3.57888e+08	3.81233e+08
PE	PE 18:0_20:4	4.52612e+07	714558	40411605	2.11121e+07	3.89644e+07	2.25313e+07	4.4622e+07	2.14049e+07	20102270	42951192	448498	21234623
PE	PE 18:0_20:5	59736400	54850100	53479100	52323000	5.04159e+07	52705700	58618300	5.51141e+07	51237000	5.58749e+07	4.71568e+07	5.44015e+07
PE	PE 18:0_22:4	6.04866e+07	57971800	55187500	5.90623e+07	55735100	60300800	60694700	5.79377e+07	5.52906e+07	58651500	5.42147e+07	5.81338e+07
PE	PE 18:0_22:5	84256900	7.61329e+07	7.55494e+07	76316300	7.37463e+07	8.0334e+07	8.20847e+07	79417100	75764700	7.9555e+07	7.1874e+07	8.05528e+07
PE	PE 18:0_22:5	1.12342e+07	1.0515e+07	10066250	1.09983e+07	1.06327e+07	1.056e+07	10226790	11266200	10926300	10675200	10180830	1.05844e+07
PE	PE 18:0_22:6	1.45467e+08	1.38296e+08	1.32124e+08	1.35777e+08	1.23947e+08	1.37447e+08	1.49407e+08	1.37037e+08	137953000	1.42358e+08	130579000	1.42062e+08
PE	PE 18:1_18:0	2.98535e+08	269610000	2.61672e+08	277441000	260214000	2.76341e+08	2.89879e+08	2.67789e+08	2.57963e+08	2.73348e+08	2.48688e+08	2.68516e+08
PE	PE 18:1_18:1	1.22743e+08	1.11815e+08	1.09269e+08	1.1704e+08	109998000	117063000	1.18444e+08	110333000	9.42858e+07	1.11633e+08	9.65411e+07	1.06259e+08
PE	PE 18:1_20:3	1.28976e+07	1.17912e+07	12325100	1.25736e+07	11919700	1.27498e+07	1.31797e+07	11110450	1.15868e+07	1.24779e+07	11211300	1.22845e+07
PE	PE 18:1_20:5	3.58967e+07	32782800	32516200	32711300	32820100	3.32043e+07	3.41654e+07	3.13066e+07	3.07317e+07	3.42531e+07	2.837e+07	3.02075e+07
PE	PE 18:1_22:6	3.50878e+07	3.26078e+07	2.95267e+07	31788300	30057700	3.28241e+07	3.46183e+07	32071300	3.03596e+07	32261300	2.92555e+07	3.07297e+07
PE	PE 18:2_18:1	1.49335e+07	1.26187e+07	1.45671e+07	1.58179e+07	1.5024e+07	1.57857e+07	1.65013e+07	1.48607e+07	1.42036e+07	1.43305e+07	1.36086e+07	1.35131e+07
PE	PE 34:2	10843500	1.01283e+07	9529590	1.07052e+07	9.68645e+06	1.0647e+07	1.153e+07	1.00351e+07	9.68981e+06	1.01287e+07	9.14909e+06	9.71389e+06
PE	PE 35:1	1.89815e+07	1.81054e+07	1.76525e+07	1.8682e+07	17737200	18281600	1.93622e+07	1.77307e+07	17535800	1.78435e+07	1.57622e+07	1.73955e+07
PE	PE 36:2	3.50704e+07	3.2352e+07	31520500	3.30402e+07	3.07827e+07	3.32466e+07	3.39204e+07	3.25298e+07	26909200	3.19555e+07	30432500	3.1909e+07
PE	PE 36:4	5467840	5.06243e+06	5235070	5.53576e+06	4.83703e+06	5326340	5.53007e+06	5181280	5145870	4937590	4826050	5136690
PE	PE 38:2	1.00062e+07	9.49956e+06	8859310	9.439e+06	8.86792e+06	8.68732e+06	9.35595e+06	9218150	8.15429e+06	9.0306e+06	7.30006e+06	8.7972e+06
PE	PE 38:4	6.48523e+06	6.69386e+06	4.48927e+06	5.51191e+06	7.68232e+06	6.58245e+06	7.41865e+06	4909320	6.94991e+06	6018940	4.28487e+06	6.5923e+06
PE	PE 38:4	3.84142e+07	3.56548e+07	3.47031e+07	35958400	3.3917e+07	3.62694e+07	3.76331e+07	3.61275e+07	35407400	3.68916e+07	3.30606e+07	3.58761e+07
PE	PE 38:5	75134700	78533500	7.37092e+07	7.47093e+07	7.39738e+07	79118600	82004200	81047200	69085200	7.51716e+07	7.18712e+07	73290900
PE	PE 40:3	6.83553e+06	5.81247e+06	5.97295e+06	6.21734e+06	5.84194e+06	6.38718e+06	6.91636e+06	6.25358e+06	5.96096e+06	6.64128e+06	5587790	6.1459e+06
PE	PE 40:5	9945690	9.64823e+06	9.58723e+06	9.46022e+06	9781490	8.86351e+06	1.05211e+07	1.02272e+07	8.85832e+06	9788540	8.96984e+06	8910140
PE	PE 40:6	5170610	5072090	5.2069e+06	4734590	5.36404e+06	5.29055e+06	6.47458e+06	5.15054e+06	4.94104e+06	5318520	4.87432e+06	5406290
PE	PE 40:8	5.30358e+06	5.42209e+06	4.97653e+06	4.9571e+06	4.72226e+06	5.16416e+06	5.2886e+06	5.2391e+06	5041740	5.10779e+06	5249060	5.26389e+06
PE	PE 42:7	6.30648e+06	5.95808e+06	5424080	6.16979e+06	6.09675e+06	6281830	6591310	6075960	5.80171e+06	6.33727e+06	5736460	6.27773e+06
PE	PE 42:8	5748170	5195030	5.61213e+06	5.34155e+06	5.23677e+06	5.53621e+06	5475990	5277830	5.55627e+06	5.33066e+06	5.21053e+06	5.71945e+06
PE	PE 42:9	8.17447e+06	8.66205e+06	7864790	7851230	8.07829e+06	8.19229e+06	8.35249e+06	7.9996e+06	8648630	8.18248e+06	7.97366e+06	8.22089e+06
PE	PE d-718:1_15:0	1.95972e+06	1.89705e+06	1.88383e+06	1.87861e+06	1811560	2.00363e+06	1946780	1934920	1.83498e+06	1824400	1.81639e+06	1934690
Plasmenyl-PE	PE O-34:0	4485730	3.98989e+06	3.83499e+06	4102020	3788840	4.18336e+06	4.32321e+06	3941790	3.67509e+06	4299990	3856250	4219830
Plasmenyl-PE	PE O-36:3	4615940	3.73171e+06	3853340	4.48482e+06	3.5957e+06	4.29581e+06	4.86159e+06	4.07961e+06	4.06663e+06	4561780	3.65607e+06	4.03219e+06
Plasmenyl-PE	PE O-38:3	1.05891e+07	9.42212e+06	9181750	10469700	9.07385e+06	9.65574e+06	1.00573e+07	9.75808e+06	9.02043e+06	1.00041e+07	8670190	9.84024e+06
Plasmenyl-PE	PE O-40:4	7.73837e+06	7.11009e+06	7244000	7.62538e+06	6886730	7.74969e+06	7.79213e+06	7.09823e+06	7.02521e+06	5.89163e+06	6.92748e+06	7.38914e+06
Plasmenyl-PE	PE O-40:4	7.67853e+06	7050040	6.92879e+06	7.15271e+06	6.94919e+06	7356320	7.82519e+06	7521300	6.55162e+06	7.33657e+06	6.6917e+06	6950710
Plasmenyl-PE	PE O-40:5	8.06288e+06	6.5683e+06	7.10251e+06	8.20818e+06	6.4249e+06	7710310	8.30256e+06	8.03778e+06	5.73201e+06	7.17823e+06	6.9416e+06	7.85282e+06
PG	PG 18:1_22:6	2.8877e+06	2.23586e+06	2.65623e+06	2.64987e+06	2.71842e+06	2.99067e+06	3.27666e+06	2.70333e+06	2.64529e+06	2.70249e+06	2.31832e+06	2.70398e+06
PG	PG 22:6_22:5	1.26752e+06	1383250	1.13074e+06	872744	1.09374e+06	978618	468240	861108	1.01551e+06	395350	1.13448e+06	1563230
PG	PG 22:6_22:5	1779191	850113	1511964	1.32338e+06	1.66016e+06	1.28049e+06	1.74996e+06	1.28148e+06	1.09985e+06	1.53098e+06	696363	1157394
PG	PG 22:6_22:6	881772	569352	803695	671064	736787	738034	896773	654318	605640	752672	444502	648932
PG	PG 22:6_22:6	6.51362e+06	4.13856e+06	6.45933e+06	5.0321e+06	5.87334e+06	5684020	6942270	4.79772e+06	4138500	5.80488e+06	3.07537e+06	4.62307e+06
PI	PI 16:0_18:0	1.93196e+06	1.74676e+07	1012967	7.30094e+06	4.99583e+06	1.78344e+06	1.23118e+06	1.16059e+06	989930	762124	741250	7013796
PI	PI 16:0_20:4	6334130	5.93469e+06	5826300	5.96923e+06	5546300	5.96932e+06	6.73852e+06	6.19504e+06	5754570	5912130	5.39445e+06	5573960
PI	PI 17:0_20:4	1854280	1.78157e+06	1.6685e+06	1.69958e+06	1626910	1737580	1.79992e+06	1.68525e+06	1.59429e+06	1.65767e+06	1628290	1647870
PI	PI 18:0_20:2	1.18259e+07	9036900	9.97244e+06	10978000	1.04866e+07	1.0558e+07	1.20043e+07	1.09455e+07	10784400	1.15937e+07	9247560	9.77437e+06
PI	PI 18:0_20:3	4.84757e+07	4.38885e+07	43385800	4.54871e+07	4.30931e+07	4.63839e+07	4.72208e+07	4.49959e+07	4.17813e+07	4.45021e+07	3.93681e+07	4.18009e+07
PI	PI 18:0_20:3	2.12981e+07	17975400	1.81984e+07	1.92232e+07	1.77065e+07	19410900	2.07443e+07	1.86707e+07	17658100	2.02305e+07	1.6893e+07	1.80088e+07
PI	PI 18:0_20:4	2.48785e+08	235641000	2.20086e+08	225887000	2.15846e+08	2.35951e+08	2.41878e+08	228746000	2.08271e+08	2.28324e+08	216144000	225018000
PI	PI 18:0_20:5	8.32073e+06	7.27512e+06	6.90152e+06	7.78467e+06	7.11324e+06	7.48037e+06	7.75898e+06	7271140	6954900	7.38701e+06	6430830	6.68386e+06
PI	PI 18:0_22:4	3.62413e+07	3.44664e+07	3.26601e+07	3.61821e+07	33667100	3.72645e+07	37790000	35277800	33160300	3.57331e+07	3.34998e+07	3.48034e+07
PI	PI 18:0_22:5	6.85246e+07	74579900	61890000	72822400	62637900	76082200	71046900	7.00011e+07	6.80543e+07	65016700	7.29087e+07	70464900
PI	PI 18:0_22:5	8.2205e+06	7.74371e+06	7.11141e+06	7.96134e+06	7.39044e+06	7651720	7.71044e+06	8.25403e+06	6792440	7.73142e+06	7142450	7.47851e+06
PI	PI 18:0_22:6	1.19263e+08	1.22859e+08	9.93848e+07	1.21044e+08	104799200	1.2057e+08	1.19858e+08	1.1894e+08	107018900	1.09423e+08	1.14579e+08	1.10069e+08
PI	PI 18:1_18:0	4.08939e+07	35855400	34524800	41022900	37370200	40527900	4.63158e+07	4.18381e+07	3.95357e+07	39795800	34932000	3.82584e+07
PI	PI 18:1_18:0	1256650	957058	1043270	1.5692e+06	1.1976e+06	1.53451e+06	1.48532e+06	1.21373e+06	1.35104e+06	1.13771e+06	1.03908e+06	1.01755e+06
PI	PI 18:1_18:1	1.45038e+07	1.26014e+07	1.26046e+07	13155900	1.27147e+07	14008200	15653100	1.5658e+07	12947500	1.32781e+07	1.31349e+07	12265940
PI	PI 18:1_20:3	2743960	2.15848e+06	1731590	2.35255e+06	1.28776e+06	1939670	2.30618e+06	1924030	1.90595e+06	1.80191e+06	1.64664e+06	1.05681e+06
PI	PI 18:1_22:5	2.37907e+06	2.31611e+06	2.02443e+06	2.41378e+06	2.20595e+06	2207700	2.44604e+06	2.32334e+06	2220430	2.31822e+06	2133340	2187930
PI	PI 34:1	8675370	6.80526e+06	7.20311e+06	8.79723e+06	6601040	7.79262e+06	9.6239e+06	8863940	8.34081e+06	7785580	6.79182e+06	8.27719e+06
PI	PI 36:2	1.00027e+07	9342060	7.99711e+06	8.77439e+06	9504040	8.42982e+06	10615700	9.28468e+06	10107880	9029990	8.66733e+06	9544410
PI	PI 36:2	3.83857e+06	276094	3.09732e+06	1984742	3887054	2.24555e+06	4.23919e+06	2.32602e+06	2.14849e+06	3.9625e+06	268586	2.05175e+06
PI	PI 36:3	5144530	4.12616e+06	4.1683e+06	4893630	4.14646e+06	4.4039e+06	5.26769e+06	4365600	4.28695e+06	4.45204e+06	3.76837e+06	3.99737e+06
PI	PI 38:4	1.40347e+07	1.25685e+07	12417900	1.04204e+07	1.31499e+07	1.48274e+07	1.41383e+07	1.39454e+07	1.27971e+07	1.30278e+07	1.1817e+07	1.28004e+07
PI	PI 38:5	2.29564e+07	2.212e+07	2.00958e+07	2.20148e+07	19377900	2.0535e+07	21902500	2.13943e+07	1.95079e+07	20904800	19769000	1.93803e+07
PI	PI 39:3	5.10668e+06	4.37138e+06	4162910	4665360	4.0094e+06	4.85413e+06	5.32744e+06	4.33626e+06	4435280	4.98612e+06	4.04126e+06	5.00099e+06
PI	PI 40:3	4.28197e+06	3.41153e+06	3.51932e+06	3.79149e+06	3.6321e+06	3938220	4278420	3.89673e+06	3.74394e+06	4.03056e+06	3.37978e+06	3.86997e+06
PI	PI 42:9	11153600	10386300	1.01087e+07	10572010	10675910	1.13821e+07	1.12486e+07	1.05927e+07	1.04012e+07	1.0658e+07	10023460	1.00863e+07
PI	PI d-718:1_15:0	7938550	7.74252e+06	7.49756e+06	7357350	7.36397e+06	7.86264e+06	7.86679e+06	7861280	7.35503e+06	7480770	7.15513e+06	7.822e+06
Plasmanyl-PC	Plasmanyl-PC O-18:0_16:0	106642000	9.6339e+07	93157700	110556000	9.92169e+07	1.14994e+08	116334000	1.08323e+08	103703000	9.71678e+07	91219200	9.78724e+07
Plasmanyl-PC	Plasmanyl-PC O-18:0_18:1	8.40228e+07	7.64188e+07	78755500	9.51271e+07	8.25546e+07	8.80132e+07	1.00257e+08	77077400	82518900	84787600	7.57904e+07	83689000
Plasmanyl-PC	Plasmanyl-PC O-18:0_20:4	1.08949e+08	102367000	100564600	9.79204e+07	1.03118e+08	114021000	1.18916e+08	96205000	1.06999e+08	1.05244e+08	101033700	1.06915e+08
Plasmanyl-PC	Plasmanyl-PC O-30:0	3.298e+07	27928000	2.94405e+07	3.06855e+07	2.76308e+07	31119600	3.46747e+07	32083000	30815300	3.13058e+07	2.61195e+07	3.12012e+07
Plasmanyl-PC	Plasmanyl-PC O-30:1	1.13164e+07	1.03083e+07	2.15507e+07	9.85588e+06	9.29337e+06	20681400	1.31915e+07	1.21073e+07	20970700	1.21921e+07	1.04024e+07	2.19041e+07
Plasmanyl-PC	Plasmanyl-PC O-30:1	2.16805e+07	18872400	1.93467e+07	1.97087e+07	1.76304e+07	1.97156e+07	23096600	2.06123e+07	2.09234e+07	21407200	1.95131e+07	2.09421e+07
Plasmanyl-PC	Plasmanyl-PC O-31:0	1.19866e+06	1.69519e+06	2341010	1.22759e+06	940045	2.71938e+06	1.01527e+06	1557090	3.19076e+06	1.09371e+06	1.99786e+06	3.33239e+06
Plasmanyl-PC	Plasmanyl-PC O-31:0	1.01239e+07	9.1232e+06	8806080	9.68561e+06	8.79858e+06	9991950	10766200	9.43308e+06	8965710	9.32123e+06	8382820	8.67992e+06
Plasmanyl-PC	Plasmanyl-PC O-31:1	7.56007e+06	6.29815e+06	5.73491e+06	6.96734e+06	5.90241e+06	6.24154e+06	7359530	6.52654e+06	6280250	6.76504e+06	6.19835e+06	6.79422e+06
Plasmanyl-PC	Plasmanyl-PC O-32:0	83282600	70695800	6.88909e+07	7.27951e+07	6.8966e+07	79041200	8.92309e+07	7.92917e+07	74982500	75756300	66976300	7.32792e+07
Plasmanyl-PC	Plasmanyl-PC O-32:1	8.41534e+07	60414400	6.77988e+07	72548200	5.73518e+07	8.40253e+07	8.18287e+07	6.09701e+07	65204200	64974700	6.28614e+07	6.40946e+07
Plasmanyl-PC	Plasmanyl-PC O-32:1	5049960	3.96126e+06	5047700	4954990	3.4638e+06	3812530	5.85965e+06	4.18847e+06	3940500	6.32318e+06	3.32784e+06	3.68714e+06
Plasmanyl-PC	Plasmanyl-PC O-32:1	6.24807e+07	5.31531e+07	5.15686e+07	53358800	5.07895e+07	5.37036e+07	6.49903e+07	5.92451e+07	5.32807e+07	59486700	5.11009e+07	5.74061e+07
Plasmanyl-PC	Plasmanyl-PC O-33:0	8956820	7.81463e+06	7.44028e+06	8868400	7.82424e+06	9.01311e+06	9698940	8.57408e+06	7.96791e+06	8199610	7.39141e+06	7.99713e+06
Plasmanyl-PC	Plasmanyl-PC O-33:1	1.81373e+07	1.48175e+07	14797200	16967600	15076800	16583500	1.3178e+07	16884800	16609500	1.66141e+07	14237000	1.66605e+07
Plasmanyl-PC	Plasmanyl-PC O-33:2	7.21049e+06	6.80473e+06	7.13871e+06	7.05059e+06	5.787e+06	7068790	8.2629e+06	6.33085e+06	6.5186e+06	7.28042e+06	5355520	6.38785e+06
Plasmanyl-PC	Plasmanyl-PC O-34:1	2.2169e+08	2.02899e+08	1.9833e+08	2.18387e+08	2.00573e+08	219941000	2.27797e+08	2.13861e+08	208322000	211999000	1.90234e+08	2.03768e+08
Plasmanyl-PC	Plasmanyl-PC O-34:1	8.38277e+06	7651620	6964930	8.26657e+06	7.5135e+06	8276610	9.42344e+06	8405890	8.30634e+06	8.0215e+06	7376760	7.7034e+06
Plasmanyl-PC	Plasmanyl-PC O-34:2	2.91001e+07	26516000	24552000	27014500	2.10126e+07	3.02794e+07	3.09247e+07	2.90937e+07	20875900	2.59621e+07	2.40428e+07	2.59122e+07
Plasmanyl-PC	Plasmanyl-PC O-34:2	8.45476e+07	105708800	7.9055e+07	8.63425e+07	93693400	92992500	95558700	1.08691e+08	85233700	72391000	7.80791e+07	1.18359e+08
Plasmanyl-PC	Plasmanyl-PC O-35:1	1.31318e+07	1.15525e+07	1.05727e+07	13634000	1.15617e+07	1.2978e+07	1.3531e+07	1.21828e+07	1.20164e+07	1.04477e+07	1.06175e+07	1.19698e+07
Plasmanyl-PC	Plasmanyl-PC O-36:2	3.29398e+07	2.92131e+07	33224200	3.76914e+07	3.36141e+07	3.69897e+07	4.02528e+07	34953400	32798600	3.66621e+07	3.0217e+07	3.3974e+07
Plasmanyl-PC	Plasmanyl-PC O-36:2	2.69175e+07	2.61396e+07	29053800	3.36049e+07	2.96328e+07	3.36158e+07	3.07811e+07	3.12932e+07	3.07748e+07	3.14736e+07	25478300	3.06721e+07
Plasmanyl-PC	Plasmanyl-PC O-36:2	2.87776e+07	2.50558e+07	20845900	23639300	2.52151e+07	2.69593e+07	25686900	2.7881e+07	2.36916e+07	2.11371e+07	1.89441e+07	25006700
Plasmanyl-PC	Plasmanyl-PC O-36:3	1.05491e+07	9.4779e+06	10763260	10403500	9498890	10641400	1.26887e+07	7282420	9.59344e+06	1.20337e+07	8.31486e+06	11334600
Plasmanyl-PC	Plasmanyl-PC O-36:3	2.42649e+07	18574500	19992100	22693600	1.69479e+07	1.91856e+07	24499100	22714600	2.08836e+07	19917000	2.00217e+07	2.12601e+07
Plasmanyl-PC	Plasmanyl-PC O-36:4	113019500	8.78635e+07	57461900	103549500	1.29979e+08	61246200	117672100	1.27097e+08	1.42982e+08	5.81705e+07	1.34389e+08	142288600
Plasmanyl-PC	Plasmanyl-PC O-36:4	1.31175e+07	1.2582e+07	11795600	1.17948e+07	11021300	1.13767e+07	1.38381e+07	1.17343e+07	1.19485e+07	13743300	11111200	1.21261e+07
Plasmanyl-PC	Plasmanyl-PC O-36:5	1.31666e+07	13149800	1.2431e+07	12619900	1.39654e+07	1.26872e+07	13952500	1.32738e+07	1.20574e+07	1.39035e+07	1.13909e+07	1.20492e+07
Plasmanyl-PC	Plasmanyl-PC O-36:5	40601800	3.89504e+07	38034500	3.53056e+07	3.55663e+07	3.7401e+07	4.10597e+07	3.95395e+07	3.60417e+07	38185500	3.62061e+07	3.88281e+07
Plasmanyl-PC	Plasmanyl-PC O-38:3	2.77136e+07	26247300	2.13051e+07	2.9553e+07	2.70988e+07	3.02978e+07	2.51774e+07	25579400	2.47766e+07	2.84825e+07	23502200	2.4242e+07
Plasmanyl-PC	Plasmanyl-PC O-38:4	1.32857e+07	8972000	1.23232e+07	1.19982e+07	9053290	1.15743e+07	1.29534e+07	7.76714e+06	11872100	13101200	8.57168e+06	8226500
Plasmanyl-PC	Plasmanyl-PC O-38:4	1.24394e+07	1.03153e+07	9.6649e+06	10785600	1.12393e+07	1.16211e+07	12424400	9.80884e+06	1.09311e+07	10975240	8.79577e+06	10685530
Plasmanyl-PC	Plasmanyl-PC O-38:5	7.57626e+07	7.45697e+07	7.00057e+07	7.30688e+07	6.96444e+07	7.66021e+07	7.93216e+07	67392700	7.18104e+07	73982400	67175700	71861300
Plasmanyl-PC	Plasmanyl-PC O-38:5	5.66374e+07	54590900	5.30096e+07	5.59587e+07	4.98297e+07	5.71623e+07	5.64951e+07	5.58161e+07	5.07008e+07	56049500	4.93569e+07	51492300
Plasmanyl-PC	Plasmanyl-PC O-38:5	7.5931e+06	6.76677e+06	8.22306e+06	4.67855e+06	7384760	7.61676e+06	9.63559e+06	5858190	4981430	8.2564e+06	5.36492e+06	9.50574e+06
Plasmanyl-PC	Plasmanyl-PC O-38:5	30596600	30484600	2.74698e+07	2.87062e+07	2.94999e+07	30721400	3.20563e+07	3.14624e+07	2.9348e+07	29848300	2.77489e+07	2.98211e+07
Plasmanyl-PC	Plasmanyl-PC O-38:6	1.57217e+07	1.31982e+07	11571900	12623800	1.3442e+07	1.2298e+07	1.3255e+07	14259300	1.21246e+07	1.24872e+07	1.07639e+07	1.26726e+07
Plasmanyl-PC	Plasmanyl-PC O-38:6	25818600	2.29189e+07	2.10698e+07	2.82203e+07	2.3554e+07	2.7126e+07	2.78972e+07	25937400	2.59232e+07	21402500	23344400	2.12752e+07
Plasmanyl-PC	Plasmanyl-PC O-38:6	6.42565e+07	6.06381e+07	5.8522e+07	5.80435e+07	5.99955e+07	6.17663e+07	6.4787e+07	59492800	5.23399e+07	61062000	54197100	57252000
Plasmanyl-PC	Plasmanyl-PC O-38:6	8623560	7.859e+06	7.48607e+06	7.53046e+06	7.3129e+06	7805970	8244190	8.17875e+06	7.36478e+06	7570040	7.30137e+06	7.49777e+06
Plasmanyl-PC	Plasmanyl-PC O-40:4	1.23619e+07	1.16507e+07	1.13759e+07	1.3659e+07	1.23898e+07	1.35524e+07	1.3581e+07	12788600	1.22159e+07	12263500	1.1284e+07	1.21493e+07
Plasmanyl-PC	Plasmanyl-PC O-40:5	3.66373e+07	33527700	3.17331e+07	3.71942e+07	31052200	37949000	38092100	3.64537e+07	34831100	3.36239e+07	3.20407e+07	3.45728e+07
Plasmanyl-PC	Plasmanyl-PC O-40:6	1.25951e+07	1.2899e+07	1.11818e+07	1.34863e+07	1.31191e+07	1.38028e+07	1.47654e+07	13329900	1.26658e+07	13303100	12280200	12855400
Plasmanyl-PC	Plasmanyl-PC O-40:6	4.82117e+07	4.28894e+07	2.26732e+07	4.01575e+07	4.03294e+07	4.82376e+07	5.09009e+07	4.31532e+07	4.48159e+07	4.22128e+07	3.78403e+07	42581400
Plasmenyl-PC	Plasmenyl-PC P-16:0_16:0	1.76294e+06	1.47811e+06	1.39531e+06	1.56464e+06	1364440	1.51244e+06	1.73867e+06	1622980	1.46116e+06	1629700	1.43479e+06	1539830
Plasmenyl-PC	Plasmenyl-PC P-34:0	7.28888e+06	6.38255e+06	6.39433e+06	7.21912e+06	6.35906e+06	6.99563e+06	7519670	6.73618e+06	6.40876e+06	6.84615e+06	5.88613e+06	6.32276e+06
Plasmenyl-PC	Plasmenyl-PC P-38:4	2.41254e+06	2.30034e+06	2.03578e+06	2.3204e+06	2.29348e+06	2.44539e+06	2564350	2.46187e+06	2.34643e+06	2390940	2.21446e+06	2.30961e+06
Plasmenyl-PE	Plasmenyl-PE P-16:0_20:3	9.18568e+06	7.60025e+06	7921650	8.2337e+06	7.44346e+06	8270090	8.94547e+06	8.02975e+06	8215620	8.6816e+06	7.34135e+06	7.71108e+06
Plasmenyl-PE	Plasmenyl-PE P-16:0_20:4	155820000	140733000	1.37557e+08	1.39868e+08	1.33096e+08	1.41405e+08	154039000	1.39928e+08	135520000	146728000	131025000	139355000
Plasmenyl-PE	Plasmenyl-PE P-16:0_20:4	1.88879e+07	251653	1.645e+07	8803616	15683061	8.62934e+06	1.82126e+07	8375834	8225646	1.75408e+07	205769	8220614
Plasmenyl-PE	Plasmenyl-PE P-16:0_22:4	2.74925e+07	28617400	27184000	2.84221e+07	26494400	2.71096e+07	3.04672e+07	2.86804e+07	2.57208e+07	2.84703e+07	2.80263e+07	2.80485e+07
Plasmenyl-PE	Plasmenyl-PE P-16:0_22:4	3152855	532185	2511730	2.15615e+06	2.82956e+06	1778588	3.43604e+06	1.67757e+06	1.63759e+06	3.10525e+06	619714	1660709
Plasmenyl-PE	Plasmenyl-PE P-16:0_22:6	7.10289e+07	63299900	6.26575e+07	6.64072e+07	60705000	65300700	74212600	6.78508e+07	6.32773e+07	68203100	6.05451e+07	6.48381e+07
Plasmenyl-PE	Plasmenyl-PE P-16:0_22:6	8.36661e+06	187461	7.3663e+06	4.08821e+06	7.12855e+06	4138959	8616274	4.03987e+06	3875882	8.13274e+06	179163	3.91035e+06
Plasmenyl-PE	Plasmenyl-PE P-18:0_20:3	2.50714e+07	2.18431e+07	2.24325e+07	2.19264e+07	19178800	23713500	2.71007e+07	22326500	2.27394e+07	2.42998e+07	2.01715e+07	2.45437e+07
Plasmenyl-PE	Plasmenyl-PE P-18:0_20:3	3119261	305053	2.81099e+06	1.38236e+06	2.57725e+06	1545144	3.1825e+06	1.42614e+06	1487119	3145233	126866	1635871
Plasmenyl-PE	Plasmenyl-PE P-18:0_20:3	9173690	7507690	7519320	8765270	7.45693e+06	8.26145e+06	9.82657e+06	8.47672e+06	7.91444e+06	9.07593e+06	7.67932e+06	8.41824e+06
Plasmenyl-PE	Plasmenyl-PE P-18:0_20:3	1.06854e+06	26029.3	898374	518236	867351	488222	1.07192e+06	515704	520930	1.07387e+06	25065	497091
Plasmenyl-PE	Plasmenyl-PE P-18:0_20:4	346652000	3.33605e+08	322247000	317216000	3.08091e+08	3.25332e+08	346231000	3.30241e+08	2.60883e+08	3.41918e+08	312005000	3.23993e+08
Plasmenyl-PE	Plasmenyl-PE P-18:0_20:4	42371727	1.0608e+06	35792217	18924418	35958705	2.00925e+07	41363437	1.92583e+07	1.85846e+07	4.10923e+07	595878	19901882
Plasmenyl-PE	Plasmenyl-PE P-18:0_20:5	7.32336e+07	6.71579e+07	63759100	6.58868e+07	5.93193e+07	6.35023e+07	70312300	64286400	6.08903e+07	70004400	59768700	6.54724e+07
Plasmenyl-PE	Plasmenyl-PE P-18:0_20:5	8.60414e+06	84898.2	8.43702e+06	3.82679e+06	7.19068e+06	3.88896e+06	8.29548e+06	3.78196e+06	3653884	8.45776e+06	110256	4.03307e+06
Plasmenyl-PE	Plasmenyl-PE P-18:0_22:4	5.76552e+07	54400600	5.22747e+07	55613300	5.34504e+07	5.64519e+07	57926300	54523800	5.20006e+07	5.45258e+07	50621500	52293200
Plasmenyl-PE	Plasmenyl-PE P-18:0_22:4	6.52664e+06	144328	5.81742e+06	3.29239e+06	6.01343e+06	3.36271e+06	6.60896e+06	3.09742e+06	3.00698e+06	6.49816e+06	160376	3.02519e+06
Plasmenyl-PE	Plasmenyl-PE P-18:0_22:5	89821100	77509900	9.58669e+07	95905700	89225900	9.82165e+07	9.92598e+07	8.97861e+07	7.72962e+07	8.15049e+07	9.18807e+07	8.37868e+07
Plasmenyl-PE	Plasmenyl-PE P-18:0_22:5	12429267	406268	1.08069e+07	6.15071e+06	1.0891e+07	6400301	1.25573e+07	5.80754e+06	5.77661e+06	1.2091e+07	140114	5787933
Plasmenyl-PE	Plasmenyl-PE P-18:0_22:6	1.56723e+08	1.42643e+08	1.39948e+08	1.47766e+08	1.36955e+08	1.47057e+08	161170000	1.4712e+08	1.41276e+08	134655600	1.36085e+08	1.44804e+08
Plasmenyl-PE	Plasmenyl-PE P-18:1_18:1	2.36707e+07	2.1134e+07	1.96835e+07	2.14936e+07	1.56345e+07	2.12876e+07	2.0425e+07	2.09248e+07	12162860	18660100	1.51242e+07	16576040
Plasmenyl-PE	Plasmenyl-PE P-18:1_18:1	1.68012e+06	1.77729e+06	1.55297e+06	2136530	1812170	1.54009e+06	3656550	1.83449e+06	1739400	1.67851e+06	1.38426e+06	1.62363e+06
Plasmenyl-PE	Plasmenyl-PE P-18:1_20:5	1.34918e+07	1.14988e+07	11894300	11879840	1.03887e+07	1.1554e+07	1.06622e+07	1.08784e+07	10552890	1.10061e+07	10243380	8753140
Plasmenyl-PE	Plasmenyl-PE P-18:1_22:5	15306700	1.45359e+07	13874100	13569500	1.3784e+07	1.46093e+07	15320700	1.41918e+07	13490400	1.39789e+07	1.31723e+07	1.43168e+07
Plasmenyl-PE	Plasmenyl-PE P-18:1_22:6	31989300	2.91401e+07	2.78436e+07	2.91376e+07	2.74554e+07	2.89466e+07	3.19438e+07	3.11045e+07	2.75762e+07	30410100	2.67213e+07	2.92655e+07
Plasmenyl-PE	Plasmenyl-PE P-34:1	30137400	2.576e+07	2.61626e+07	28524800	25940000	2.83583e+07	3.19079e+07	2.80539e+07	2.76555e+07	29310200	24514600	2.81314e+07
Plasmenyl-PE	Plasmenyl-PE P-34:1	4631900	1944280	1.96646e+06	2107120	1737530	2.08008e+06	1750968	2.07962e+06	1461478	1.8451e+06	1538700	1.39437e+06
Plasmenyl-PE	Plasmenyl-PE P-36:1	5.10837e+07	4.15101e+07	42818000	47951000	4.18526e+07	47673200	53041000	45118600	44977100	48464900	39835800	4.5002e+07
Plasmenyl-PE	Plasmenyl-PE P-36:2	9.97513e+06	8.20345e+06	9.02229e+06	1.00118e+07	8336310	10889000	10666300	9245080	8.32003e+06	1.04237e+07	7.79738e+06	8.68301e+06
Plasmenyl-PE	Plasmenyl-PE P-36:2	1.60898e+06	1444610	1.46666e+06	1.57126e+06	1253903	1.78603e+06	1541300	1.34464e+06	1.51039e+06	1.713e+06	1411080	1305970
Plasmenyl-PE	Plasmenyl-PE P-38:5	116846000	1.11986e+08	1.05111e+08	106994000	1.04271e+08	1.07833e+08	1.17925e+08	1.08905e+08	1.02413e+08	111755000	1.02845e+08	1.0596e+08
Plasmenyl-PE	Plasmenyl-PE P-38:5	1.32536e+07	186546	1.22337e+07	6.03765e+06	1.13276e+07	6.38084e+06	1.32509e+07	5.86486e+06	6238689	12533414	148074	6.35965e+06
PS	PS 18:0_20:3	57123700	5.24704e+07	5.13025e+07	5.31993e+07	4.98108e+07	52981200	5.80116e+07	55330200	5.20985e+07	5.51471e+07	5.10979e+07	5.35965e+07
PS	PS 18:0_20:4	3.49764e+07	32779600	3.05096e+07	3.41491e+07	3.26489e+07	3.33874e+07	3.78573e+07	30745300	31935500	3.40097e+07	3.12312e+07	32346100
PS	PS 18:0_20:4	6.13953e+06	655419	1.08889e+07	11708179	11391272	1.13074e+07	1.26029e+07	2364857	1.32191e+07	1110532	337474	501232
PS	PS 18:0_22:4	6.18468e+07	5.75933e+07	5.47909e+07	5.78969e+07	55893300	6.02906e+07	58832900	5.76825e+07	5.58202e+07	58752100	5.3829e+07	5.82605e+07
PS	PS 18:0_22:5	64900600	6.14758e+07	6.04816e+07	6.10333e+07	5.68612e+07	6.26492e+07	6.85554e+07	5.70136e+07	62286000	64051900	58481300	63849200
PS	PS 18:1_18:0	328822000	2.84427e+08	294149000	3.02854e+08	289058000	303272000	3.20188e+08	3.01707e+08	293531000	3.1445e+08	2.56174e+08	294004000
PS	PS 34:1	2.19904e+07	2.05501e+07	2.7087e+07	21200000	3.11521e+07	2.67505e+07	38922300	2.70916e+07	3.23473e+07	29765800	1.90614e+07	21396200
PS	PS 35:1	14457100	1.3219e+07	12885500	1.28556e+07	1.26265e+07	13527000	13721900	1.16441e+07	1.2818e+07	1.33384e+07	1.2228e+07	12703800
PS	PS 36:2	3.87849e+07	3.66639e+07	3.58762e+07	3.81795e+07	3.56171e+07	3.74877e+07	4.10206e+07	3.93764e+07	3.34953e+07	36300600	33022700	3.64367e+07
PS	PS 40:5	5822010	5.81432e+06	6.49041e+06	5504590	5438940	5.58942e+06	6.0538e+06	5.81286e+06	5.72395e+06	6130710	5600340	5.84023e+06
PS	PS 40:6	103784100	9.61603e+07	9.14358e+07	9.52242e+07	8.72332e+07	9.60479e+07	1.01111e+08	9.35044e+07	9.26338e+07	95634800	8.90379e+07	9.23324e+07
PS	PS 42:9	14649800	1.41515e+07	1.26925e+07	1.39692e+07	1.25904e+07	1.42814e+07	1.4878e+07	1.31672e+07	1.3531e+07	1.56274e+07	1.2598e+07	1.30538e+07
SHexCer	SHexCer d36:3	3090280	2.91594e+06	2.74939e+06	3.04474e+06	2.69552e+06	3.00036e+06	3.13905e+06	2.97595e+06	2897630	3.02645e+06	2.73693e+06	2.9387e+06
SHexCer	SHexCer d38:3	5695720	5.40593e+06	4.90106e+06	5.41416e+06	5.06006e+06	5.45805e+06	6057710	5.51073e+06	5173800	5.48184e+06	5160970	5.16215e+06
SHexCer	SHexCer d38:4	6.55889e+06	5.9103e+06	5.55984e+06	6.13651e+06	5.93398e+06	6.18925e+06	6559640	6.84761e+06	6.43371e+06	5974870	5974850	5600690
SHexCer	SHexCer d39:4	2.26412e+06	2225080	2.0801e+06	2.19676e+06	2008910	2.16151e+06	2.27191e+06	2241170	2.06557e+06	2064490	1987440	1.95435e+06
SHexCer	SHexCer d40:3	5.00237e+06	4.62036e+06	4379140	5.17562e+06	4.80177e+06	5.08661e+06	5.0685e+06	4.68158e+06	4.45173e+06	4.68386e+06	4383030	4.57668e+06
SHexCer	SHexCer d40:4	3.88245e+07	3.74287e+07	3.47106e+07	3.73775e+07	3.40908e+07	3.17116e+07	3.93019e+07	36738500	3.55008e+07	3.65205e+07	3.13658e+07	3.55181e+07
SHexCer	SHexCer d40:5	4.25165e+06	4.09129e+06	3985610	4.08912e+06	3.97245e+06	4.44419e+06	4.43815e+06	4311990	3.94052e+06	3914640	3.71283e+06	4.02927e+06
SHexCer	SHexCer d41:4	3.13956e+06	3242800	2.86804e+06	3137770	2957410	2.93895e+06	3006650	3.00112e+06	2.78363e+06	2.85857e+06	2756860	2.85377e+06
SHexCer	SHexCer d42:4	26770900	25351900	2.38724e+07	2.629e+07	2.35278e+07	2.67327e+07	2.74262e+07	2.56151e+07	20781200	2.62901e+07	2.34505e+07	24717600
SHexCer	SHexCer d42:5	11945100	11100200	10450100	11384000	1.05744e+07	11405800	1.23907e+07	1.09349e+07	1.04352e+07	11609000	1.1051e+07	10846100
SHexCer	SHexCer d42:7	2.7813e+06	2819740	2.58606e+06	2681850	2.6572e+06	2.72084e+06	2.95192e+06	2.84756e+06	2684660	2.68256e+06	2677780	2.71375e+06
SHexCer	SHexCer d44:6	2.39346e+06	2242310	2.0973e+06	2.17992e+06	2.01164e+06	2.20582e+06	2.31206e+06	2.23567e+06	2.20042e+06	2189030	2122940	2.22246e+06
SM	SM d32:1	5.20287e+07	4.37294e+07	5.04757e+07	4.96923e+07	5.01649e+07	4.91885e+07	54012500	4.62617e+07	47563100	4.83185e+07	4.37493e+07	4.89823e+07
SM	SM d33:1	1.08572e+06	1059580	894766	1035411	960892	956929	1.03018e+06	937729	933554	916863	917752	946788
SM	SM d33:1	42136200	4.40954e+07	3.80259e+07	40050800	36852000	4.4474e+07	40419700	3.89754e+07	3.63416e+07	3.70568e+07	3.56043e+07	40821400
SM	SM d34:0	2.97073e+07	22653300	2.24924e+07	3.09982e+07	29011200	29174900	34117500	3.13897e+07	2.40786e+07	2.72056e+07	24037300	2.44456e+07
SM	SM d34:0	1309963333	1239390000	1240396667	1186663333	1204110000	1273223333	1287856667	1276243333	1199360000	1199473333	1137120000	1280253333
SM	SM d34:1	9220710	8.3652e+06	8.60664e+06	9.23982e+06	8.72357e+06	9202550	8852170	9501190	8063290	8589870	8.74752e+06	8.8647e+06
SM	SM d34:1	2822493333	2546340000	2335503333	2607920000	2363026667	2546123333	2759836667	2554716667	2314476667	2489020000	2044736667	2383943333
SM	SM d34:2	9.11521e+07	66607200	7.74175e+07	7.41501e+07	77053700	7.42237e+07	80169900	6.98234e+07	72086200	7.22196e+07	6.22734e+07	7.19478e+07
SM	SM d35:1	5.01303e+06	5.18105e+06	4353540	5204220	4.95238e+06	5.51812e+06	5.61957e+06	5.47254e+06	4.68248e+06	5.13399e+06	4.74672e+06	4.98314e+06
SM	SM d35:1	4.0781e+07	38621600	3.5948e+07	37852300	3.61584e+07	3.81472e+07	39947800	3.82338e+07	35747400	3.77217e+07	3.66032e+07	3.77216e+07
SM	SM d36:1	7.758e+07	68986300	65068900	7.21952e+07	66293000	71463000	7.59824e+07	7.23266e+07	6.5342e+07	71809500	64373700	6.73466e+07
SM	SM d36:2	2.08046e+07	2.00098e+07	1.75949e+07	20375200	1.7134e+07	2.02e+07	1.93466e+07	1.89488e+07	16788100	1.8578e+07	1.57715e+07	16954800
SM	SM d38:1	22608200	20387000	19467500	21753500	1.97911e+07	2.24596e+07	23377300	21238000	2.04701e+07	2.26604e+07	2.00122e+07	2.11651e+07
SM	SM d39:1	7.69534e+06	7.03599e+06	6.69881e+06	7517840	6.80796e+06	7.58409e+06	7994120	7.42773e+06	7089310	7.43887e+06	7169230	7.34249e+06
SM	SM d40:1	1.70708e+08	1.34792e+08	1.47216e+08	1.49174e+08	1.5155e+08	167837000	177108000	159017000	153521000	166079000	1.50924e+08	1.5624e+08
SM	SM d40:2	2.11229e+07	1.94496e+07	1.8691e+07	20019900	1.86698e+07	2.00708e+07	21897300	20165300	1.95448e+07	20418100	1.88179e+07	1.90774e+07
SM	SM d40:2	2.47412e+07	2.13386e+07	19438300	2.37591e+07	2.15508e+07	2.40108e+07	2.50148e+07	24031200	22054500	23476200	19004900	2.26416e+07
SM	SM d41:1	52936300	4.81132e+07	4.62955e+07	5.19007e+07	4.6264e+07	5.27847e+07	5.66848e+07	5.12369e+07	48310500	51540400	4.91264e+07	4.99227e+07
SM	SM d41:2	2.48944e+07	22905900	2.16921e+07	2.43096e+07	22049600	2.40301e+07	25780400	2.40459e+07	2.27366e+07	2.33066e+07	2.28662e+07	23521900
SM	SM d42:1	453508000	3.64073e+08	4.02955e+08	4.52407e+08	4.01201e+08	447987000	4.93039e+08	451158000	4.26199e+08	4.56015e+08	3.72254e+08	415147000
SM	SM d42:2	2.88931e+08	2.61836e+08	2.50991e+08	275707000	251431000	2.6651e+08	3.00089e+08	2.70153e+08	258675000	2.52551e+08	2.53535e+08	271929000
SM	SM d42:2	9.45096e+07	8.48924e+07	82003200	76654500	8.15965e+07	9.06995e+07	102379000	9.3885e+07	7.89872e+07	8.82196e+07	86096900	75674400
SM	SM d42:3	7.00238e+07	61803900	6.01129e+07	6.60699e+07	6.01503e+07	62697100	71752000	67482900	6.1271e+07	6.73389e+07	5.80216e+07	64356200
SM	SM d43:1	1.69194e+07	16264300	1.4961e+07	16952400	15943300	1.69299e+07	1.77416e+07	17285100	1.57672e+07	16912500	1.59922e+07	1.64458e+07
SM	SM d43:1	8.2533e+06	7.45313e+06	6.90991e+06	7.85984e+06	7.26984e+06	7.93771e+06	8612980	7.75371e+06	7.60263e+06	7794780	7.91076e+06	7872540
SM	SM d43:2	8.49779e+06	8.48899e+06	7.5099e+06	8697100	7.90364e+06	8495770	8.93817e+06	8.49563e+06	7574040	8.14981e+06	8323900	8.01544e+06
SM	SM d43:2	1.11336e+07	7970860	9.59492e+06	9.51472e+06	9.53512e+06	9.3831e+06	1.17156e+07	9.42162e+06	1.01098e+07	1.10044e+07	1.01197e+07	1.05601e+07
SM	SM d44:1	1.55683e+07	1.42882e+07	13250600	15524600	13837100	1.53809e+07	17255000	1.55569e+07	1.44287e+07	15591800	14458500	1.49775e+07
SM	SM d44:2	1.20368e+07	1.12543e+07	1.05334e+07	1.23662e+07	1.10867e+07	11391500	13359800	11992400	1.10864e+07	12606600	1.1186e+07	1.16094e+07
SM	SM dd-936:2	1.09397e+07	1.04635e+07	10832300	1.05696e+07	10605400	11223200	1.10729e+07	1.10998e+07	1.053e+07	1.05808e+07	9.89627e+06	1.1093e+07
TG	TG 50:0	40142800	33570400	34108500	3.82611e+07	3.52184e+07	4.00252e+07	5.55199e+07	46824300	4.60466e+07	5.29058e+07	4.47555e+07	4.90175e+07
TG	TG 54:5	7421120	7.64333e+06	7142400	6284530	7.02948e+06	7.08676e+06	8508930	7.1847e+06	6.56129e+06	8.29601e+06	8294020	7.88028e+06
TG	TG 51:1	7593160	5.30738e+06	6.6224e+06	6.05072e+06	5.99942e+06	5.45407e+06	9.40105e+06	8.91984e+06	7.31661e+06	8.31519e+06	7.25762e+06	8707570
TG	TG 52:0	4.90989e+07	41097300	4.24774e+07	4.91195e+07	4.43044e+07	49182400	6.94179e+07	5.98148e+07	59546300	69768900	5.65937e+07	6.50611e+07
TG	TG 56:5	1.77343e+07	18892300	1.64532e+07	17154000	1.76467e+07	1.84987e+07	1.85009e+07	17464300	17160400	1.8872e+07	20045600	2.1001e+07
TG	TG 52:2	79967000	8.3001e+07	71017700	8.05148e+07	69345500	81439300	99838200	1.00176e+08	1.00479e+08	1.0337e+08	1.13481e+08	1.14254e+08
TG	TG 56:6	1.71313e+07	1.85565e+07	1.52761e+07	1.67722e+07	15884100	1.76007e+07	18577000	1.81439e+07	1.78094e+07	2.02232e+07	20480400	20638500
TG	TG 53:1	9.04044e+06	1.41519e+07	1.10205e+07	11522820	9.47393e+06	1.28778e+07	1.77475e+07	1.75154e+07	17505700	1.69345e+07	2.11299e+07	2.10831e+07
TG	TG 56:3	3.5493e+07	4.40248e+07	3.33665e+07	41555300	32500000	4.00678e+07	4.55096e+07	5.17625e+07	51165300	38507000	69326000	4.85091e+07
TG	TG 56:4	4546220	3800870	4.19097e+06	4.9648e+06	3.8938e+06	4.0788e+06	6755190	3.23332e+06	3.40478e+06	3.87289e+06	3.29202e+06	3.56601e+06
TG	TG 58:6	18488800	17240600	17962800	14486130	1.91165e+07	1.50998e+07	2.09833e+07	1.59151e+07	15043600	2.41896e+07	1.82853e+07	1.66815e+07
TG	TG 58:5	6.14891e+06	6.62235e+06	5.23092e+06	1.07201e+07	5.67739e+06	7.25558e+06	6602510	6222830	6.27999e+06	1.23939e+07	7453620	11666440
TG	TG 58:6	2.61617e+07	3.26314e+07	26680000	2.95735e+07	23004000	26296700	3.08374e+07	3.3016e+07	29388500	33791100	39554400	3.77888e+07
TG	TG 54:3	6.03165e+07	68818200	5.53524e+07	61487700	5.43168e+07	6.65578e+07	7.52819e+07	8.14268e+07	8.16838e+07	8.04747e+07	9.74976e+07	9.37465e+07
TG	TG 54:4	2.1658e+07	2.62563e+07	1.8506e+07	2.12637e+07	18024800	2.45919e+07	25711600	2.49244e+07	2.54262e+07	25275500	3.20555e+07	29399600
TG	TG 46:0	13514500	11894200	1.20305e+07	11815900	11836600	1.19993e+07	1.30854e+07	12687500	12432600	12813800	11825000	1.30752e+07
TG	TG 47:0	4.18024e+06	3400650	3.96833e+06	3946470	3923800	4.2499e+06	4212980	3940380	3703120	4.23431e+06	3.63668e+06	4.32585e+06
TG	TG 47:0	7627870	7.12969e+06	7.61072e+06	6.97839e+06	7.58242e+06	7161790	7.77821e+06	7.43532e+06	6.83975e+06	7.62564e+06	7247780	7.69015e+06
TG	TG 48:0	2.65648e+07	2.3342e+07	2.43349e+07	25279900	24533000	25620300	3.04717e+07	2.74741e+07	2.73493e+07	2.96779e+07	25713900	2.71206e+07
TG	TG 48:1	2.24142e+07	23617800	2.11104e+07	2.27365e+07	1.90168e+07	2.35854e+07	2.2513e+07	23059000	2.35602e+07	2.23871e+07	2.44425e+07	2.45015e+07
TG	TG 49:0	5.35392e+06	11986370	9.1726e+06	5.8484e+06	8.13276e+06	8001760	4.91065e+06	8.57204e+06	5.16276e+06	4.72293e+06	6738810	5.25883e+06
TG	TG 49:0	12177210	14290100	1.43175e+07	1.3516e+07	1.41213e+07	13689400	1.17791e+07	12991300	12798900	1.74459e+07	1.09392e+07	1.08092e+07
TG	TG 49:1	1.17843e+07	15303600	1.11881e+07	14384000	1.42006e+07	13947000	13571300	1.46837e+07	1.26772e+07	1.11935e+07	1.80611e+07	14568700
TG	TG 50:1	6.22755e+07	6.34117e+07	5.52225e+07	63281200	5.51519e+07	6.59011e+07	7.47899e+07	7.29839e+07	7.03792e+07	73358000	76567100	77656700
TG	TG 50:2	2.42973e+07	2.22659e+07	2.16829e+07	27682400	2.43167e+07	2.58344e+07	2.9662e+07	2.14288e+07	3.05142e+07	2.57546e+07	2.73873e+07	3.13425e+07
TG	TG 51:1	1.87443e+07	21537400	1.85665e+07	1.95612e+07	1.89386e+07	2.12318e+07	2.69079e+07	2.48298e+07	2.39033e+07	28016200	25886800	28045000
TG	TG 52:1	1.00393e+08	99113100	89792600	107121300	9.0801e+07	1.06445e+08	1.49713e+08	137356000	1.35151e+08	1.51297e+08	1.46383e+08	1.53783e+08
TG	TG 52:3	2.51697e+07	29891900	2.28612e+07	25310200	2.23079e+07	25008400	29038300	3.16606e+07	3.03663e+07	3.09807e+07	34603300	33774200
TG	TG 53:2	1.62798e+07	1.50259e+07	1.34143e+07	1.52237e+07	1.50192e+07	1.35288e+07	2.03198e+07	1.9755e+07	2.15752e+07	2.12907e+07	2.15584e+07	21691800
TG	TG 54:0	1.0991e+07	1.13073e+07	11297200	1.37024e+07	12164000	1.34852e+07	1.46981e+07	1.59006e+07	1.52969e+07	1.75579e+07	1.44633e+07	16396700
TG	TG 54:1	8.31034e+07	8.61245e+07	71850100	9.14088e+07	7.47969e+07	9.05998e+07	111586000	1.09476e+08	1.06027e+08	1.15187e+08	120004000	1.24556e+08
TG	TG 54:2	94250100	1.01536e+08	8.26715e+07	98708400	8.37466e+07	1.01593e+08	1.32902e+08	132264000	129856000	1.40663e+08	159553000	1.55848e+08
TG	TG 54:3	7.91254e+06	7.65867e+06	7.0318e+06	6592660	6.17201e+06	8.01151e+06	8020520	8.00177e+06	7.49207e+06	7.80468e+06	8.15803e+06	8.05774e+06
TG	TG 56:0	7.31209e+06	6.68771e+06	7.13061e+06	7.29172e+06	7003730	7.40706e+06	7853150	8.04009e+06	7.70914e+06	8.79396e+06	7.07728e+06	8098780
TG	TG 56:1	2.17613e+07	2.29448e+07	1.95507e+07	2.44001e+07	20601200	2.43204e+07	2.75034e+07	2.77924e+07	26023300	2.71889e+07	2.89431e+07	29288700
TG	TG 56:2	43972100	51444400	3.91476e+07	49618600	3.97246e+07	4.97272e+07	5.60977e+07	5.89525e+07	5.5757e+07	5.86219e+07	6.94053e+07	6.76816e+07
TG	TG 56:4	6.5414e+06	5487480	6.6029e+06	9.62451e+06	4.2496e+06	8250870	6.84438e+06	5.93325e+06	7.19691e+06	8.65121e+06	6.36512e+06	1.10462e+07
TG	TG 56:4	12757900	1.07647e+07	10861180	13106130	1.19522e+07	13708970	1.13706e+07	14484600	1.22725e+07	15058200	12760000	1.55923e+07
TG	TG 58:1	1.80137e+07	17504900	1.5501e+07	1.7946e+07	1.57488e+07	1.85365e+07	21332100	1.96353e+07	1.90489e+07	21202600	2.00867e+07	2.18568e+07
TG	TG 58:2	1.84558e+07	1.84987e+07	1.57957e+07	18961900	1.57637e+07	1.88121e+07	19966600	19959900	18265700	2.02914e+07	2.2385e+07	22253900
TG	TG 60:2	1.93348e+07	1.99289e+07	1.51065e+07	2.10058e+07	1.86503e+07	1.92245e+07	22708200	21768800	2.0778e+07	2.55764e+07	26757800	27570600
