# Supplementary material for: Regulated IRE1α-dependent decay (RIDD)-mediated reprograming of lipid metabolism in cancer
Source: Nat Commun. 2022 May 6;13:2493. doi: 10.1038/s41467-022-30159-0 (PMC9076827; doi:10.1038/s41467-022-30159-0)
Supplement: Supplementary file 6 — Source Data [file 41467_2022_30159_MOESM6_ESM.xlsx]

## Sheet: Figure 1a
Figure 1a
Metabolomics data are included in this article as excel tables in Supplementary Data 1
Mass spectrometry based metabolomic profiling experiment performed at MetaSysX
Contains non-normalized intensities of annotated detected features.
2 biological groups: DMSO, MKC8866
3 time points: 24, 48, 72 hours

## Sheet: Figure 1b, 1g, 1k, Supp Fig 2b
Figure 1b						Log2FC MKC8866/DMSO
Figure 1g		Compound_Name	Lipid_Class	lenght	saturation	24h	48h	72h
Figure 1k		TAG 42:0	Triacylglyceride	42	0	-0.0725068	0.139721	-0.119164
Supplementary Figure 2b		TAG 44:0	Triacylglyceride	44	0	0.00546637	0.036042	-0.0739199
		TAG 45:0	Triacylglyceride	45	0	-0.162788	-0.0266668	-0.0980177
		TAG 46:0	Triacylglyceride	46	0	-0.0564711	0.00216477	-0.0628567
		TAG 47:0	Triacylglyceride	47	0	-0.0287049	-0.0341934	-0.0598232
		TAG 48:0	Triacylglyceride	48	0	0.0857102	-0.0594287	-0.109342
		TAG 49:0	Triacylglyceride	49	0	0.04592	-0.0751339	0.0202356
		TAG 50:0	Triacylglyceride	50	0	0.0696146	-0.0804714	-0.131868
		TAG 51:0	Triacylglyceride	51	0	0.11282	-0.095615	-0.0489923
		TAG 52:0	Triacylglyceride	52	0	0.104344	-0.181274	-0.28628
		TAG 53:0	Triacylglyceride	53	0	0.00183462	-0.107183	-0.105435
		TAG 54:0	Triacylglyceride	54	0	0.244527	-0.380223	-0.38586
		TAG 55:0	Triacylglyceride	55	0	0.0387092	-0.203517	0.149067
		TAG 56:0	Triacylglyceride	56	0	0.141076	-0.388509	-0.290865
		TAG 57:0	Triacylglyceride	57	0	-0.067847	-0.191664	0.0886336
		TAG 58:0	Triacylglyceride	58	0	0.203443	-0.405406	-0.336459
		TAG 59:0	Triacylglyceride	59	0	0.0276341	-0.330243	-0.0419821
		TAG 60:0	Triacylglyceride	60	0	0.227431	-0.524766	-0.265965
		TAG 44:1	Triacylglyceride	44	1	0.111951	0.124027	-0.0879563
		TAG 45:1	Triacylglyceride	45	1	0.0315832	0.104238	-0.12792
		TAG 46:1	Triacylglyceride	46	1	0.125821	0.0988175	-0.0759157
		TAG 47:1	Triacylglyceride	47	1	0.0872102	0.0530102	-0.0263758
		TAG 48:1	Triacylglyceride	48	1	0.0413595	0.105025	0.0450691
		TAG 49:1	Triacylglyceride	49	1	0.0251706	0.175352	0.089482
		TAG 50:1	Triacylglyceride	50	1	0.0664967	0.0869245	0.122126
		TAG 51:1	Triacylglyceride	51	1	0.135776	0.0832337	0.276776
		TAG 52:1	Triacylglyceride	52	1	0.0573603	0.141772	0.334465
		TAG 53:1	Triacylglyceride	53	1	0.0594038	0.123779	0.386839
		TAG 54:1	Triacylglyceride	54	1	-0.00022868	0.0612357	0.307263
		TAG 55:1	Triacylglyceride	55	1	-0.00475803	0.13473	0.323023
		TAG 56:1	Triacylglyceride	56	1	-0.00918458	0.00818146	0.209247
		TAG 57:1	Triacylglyceride	57	1	-0.0701267	0.105491	0.402363
		TAG 58:1	Triacylglyceride	58	1	0.0379368	-0.0570379	0.266755
		TAG 59:1	Triacylglyceride	59	1	-0.0420257	0.0570613	0.376723
		TAG 60:1	Triacylglyceride	60	1	0.0586956	0.0830487	0.336463
		TAG 61:1	Triacylglyceride	61	1	-0.0382455	0.0162628	0.370637
		TAG 62:1	Triacylglyceride	62	1	-0.00135389	0.0909297	0.371844
		TAG 63:1	Triacylglyceride	63	1	0.0227741	-0.00755772	0.202748
		TAG 64:1	Triacylglyceride	64	1	-0.0621494	0.013823	0.333053
		TAG 66:1	Triacylglyceride	66	1	-0.0955941	-0.197539	-0.0312763
		TAG 46:2	Triacylglyceride	46	2	0.0941383	0.0938847	-0.387906
		TAG 48:2	Triacylglyceride	48	2	0.169099	0.107203	-0.190107
		TAG 48:2	Triacylglyceride	48	2	-0.0273679	0.00931236	0.179765
		TAG 50:2	Triacylglyceride	50	2	0.0892474	0.158469	0.113265
		TAG 51:2	Triacylglyceride	51	2	0.0380508	0.175855	0.211101
		TAG 52:2	Triacylglyceride	52	2	0.0758849	0.158017	0.246118
		TAG 53:2	Triacylglyceride	53	2	0.0650224	0.152004	0.248614
		TAG 54:2	Triacylglyceride	54	2	0.037207	0.166822	0.429696
		TAG 55:2	Triacylglyceride	55	2	-0.0588561	0.180124	0.377951
		TAG 56:2	Triacylglyceride	56	2	0.0493938	0.0840338	0.330731
		TAG 57:2	Triacylglyceride	57	2	-0.0334656	0.178241	0.436529
		TAG 58:2	Triacylglyceride	58	2	0.0339584	-0.00225812	0.265104
		TAG 59:2	Triacylglyceride	59	2	-0.0554905	0.151125	0.52573
		TAG 60:2	Triacylglyceride	60	2	0.0601583	-0.000135606	0.309343
		TAG 61:2	Triacylglyceride	61	2	-0.0639143	0.102003	0.520666
		TAG 62:2	Triacylglyceride	62	2	0.0530755	0.0911215	0.414276
		TAG 63:2	Triacylglyceride	63	2	-0.0313956	0.118011	0.482396
		TAG 64:2	Triacylglyceride	64	2	-0.0380072	0.168692	0.482957
		TAG 66:2	Triacylglyceride	66	2	-0.175365	-0.0222239	0.505561
		TAG 68:2	Triacylglyceride	68	2	-0.0083513	-0.126141	0.38106
		TAG 48:3	Triacylglyceride	48	3	-0.0134165	-0.0560159	-0.33313
		TAG 48:3	Triacylglyceride	48	3	-0.185306	0.200728	0.173838
		TAG 49:3	Triacylglyceride	49	3	-0.0469406	0.272775	-0.0293678
		TAG 50:3	Triacylglyceride	50	3	-0.0102628	0.144776	-0.135815
		TAG 50:3	Triacylglyceride	50	3	0.0494777	0.346997	0.0122085
		TAG 51:3	Triacylglyceride	51	3	0.0517157	0.18726	-0.00410282
		TAG 52:3	Triacylglyceride	52	3	0.0881898	0.266087	0.154653
		TAG 53:3	Triacylglyceride	53	3	0.0874735	0.169319	0.274577
		TAG 54:3	Triacylglyceride	54	3	0.0445033	0.227946	0.358935
		TAG 55:3	Triacylglyceride	55	3	0.0473415	0.189058	0.270841
		TAG 56:3	Triacylglyceride	56	3	-0.00469402	0.142888	0.380181
		TAG 57:3	Triacylglyceride	57	3	-0.0875764	0.174225	0.402519
		TAG 58:3	Triacylglyceride	58	3	-0.000378135	0.0800138	0.341827
		TAG 59:3	Triacylglyceride	59	3	-0.0380234	0.206645	0.432938
		TAG 60:3	Triacylglyceride	60	3	0.0380258	0.0997265	0.29783
		TAG 61:3	Triacylglyceride	61	3	-0.076389	0.177192	0.517676
		TAG 62:3	Triacylglyceride	62	3	0.0985208	0.029729	0.310427
		TAG 63:3	Triacylglyceride	63	3	-0.0114577	0.114065	0.552926
		TAG 64:3	Triacylglyceride	64	3	0.0217681	0.0777542	0.417412
		TAG 66:3	Triacylglyceride	66	3	-0.252161	0.116649	0.387666
		TAG 68:3	Triacylglyceride	68	3	-0.221178	-0.0331886	0.499286
		TAG 48:4	Triacylglyceride	48	4	0.134951	0.30009	0.0157805
		TAG 50:4	Triacylglyceride	50	4	0.191839	-0.0568633	-0.286709
		TAG 50:4	Triacylglyceride	50	4	-0.0375868	0.244401	0.261449
		TAG 51:4	Triacylglyceride	51	4	-0.0909377	0.258546	0.0176673
		TAG 52:4	Triacylglyceride	52	4	-0.026742	0.334029	0.0790123
		TAG 52:4	Triacylglyceride	52	4	-0.0771508	0.234527	0.233306
		TAG 53:4	Triacylglyceride	53	4	-0.135059	0.37988	0.33845
		TAG 53:4	Triacylglyceride	53	4	0.0455694	0.0525035	0.0177077
		TAG 54:4	Triacylglyceride	54	4	-0.01171	0.282271	0.185909
		TAG 54:4	Triacylglyceride	54	4	-0.00232257	0.0813044	0.278449
		TAG 55:4	Triacylglyceride	55	4	0.0139429	0.139664	0.243889
		TAG 55:4	Triacylglyceride	55	4	0.639275	0.458204	0.834889
		TAG 56:4	Triacylglyceride	56	4	-0.00476068	0.159526	0.436542
		TAG 57:4	Triacylglyceride	57	4	-0.0322302	0.211358	0.335652
		TAG 58:4	Triacylglyceride	58	4	0.0351221	0.114566	0.380248
		TAG 59:4	Triacylglyceride	59	4	-0.11375	0.179997	0.412749
		TAG 60:4	Triacylglyceride	60	4	0.00275636	0.0861749	0.257776
		TAG 61:4	Triacylglyceride	61	4	-0.033632	0.152024	0.486195
		TAG 62:4	Triacylglyceride	62	4	0.0409173	0.0659177	0.30317
		TAG 63:4	Triacylglyceride	63	4	0.0382821	-0.00881729	0.547746
		TAG 64:4	Triacylglyceride	64	4	-0.092145	0.274181	0.504365
		TAG 65:4	Triacylglyceride	65	4	0.23248	0.0893266	0.356726
		TAG 66:4	Triacylglyceride	66	4	-0.00911237	0.283634	0.560244
		TAG 68:4	Triacylglyceride	68	4	-0.322924	0.0330612	0.226245
		TAG 50:5	Triacylglyceride	50	5	0.0735282	0.112592	0.00151223
		TAG 51:5	Triacylglyceride	51	5	0.0544325	0.0843562	-0.0669967
		TAG 52:5	Triacylglyceride	52	5	0.145701	0.204363	0.117732
		TAG 53:5	Triacylglyceride	53	5	0.496147	0.0578058	0.482741
		TAG 54:5	Triacylglyceride	54	5	0.0282527	0.0730089	0.161375
		TAG 56:5	Triacylglyceride	56	5	-0.0676451	0.185629	0.459337
		TAG 57:5	Triacylglyceride	57	5	-0.0548192	0.250664	0.291327
		TAG 58:5	Triacylglyceride	58	5	0.0232955	0.109991	0.322671
		TAG 59:5	Triacylglyceride	59	5	-0.0589176	0.12466	0.357055
		TAG 60:5	Triacylglyceride	60	5	-0.0348946	0.0281137	0.309899
		TAG 61:5	Triacylglyceride	61	5	-0.136186	0.194186	0.401682
		TAG 62:5	Triacylglyceride	62	5	-0.122603	0.0100656	0.0647624
		TAG 63:5	Triacylglyceride	63	5	0.128832	-0.0392807	0.0881667
		TAG 64:5	Triacylglyceride	64	5	-0.0643558	0.263479	0.62682
		TAG 65:5	Triacylglyceride	65	5	0.112473	-0.0164016	0.41438
		TAG 66:5	Triacylglyceride	66	5	-0.0982251	0.261983	0.582932
		TAG 68:5	Triacylglyceride	68	5	-0.134005	0.129089	0.435614
		TAG 50:6	Triacylglyceride	50	6	-0.0227694	0.224332	0.0312209
		TAG 52:6	Triacylglyceride	52	6	-0.000526155	0.132659	0.0825939
		TAG 53:6	Triacylglyceride	53	6	-0.031404	0.181972	0.163376
		TAG 54:6	Triacylglyceride	54	6	-0.0758973	0.227257	0.236236
		TAG 54:6	Triacylglyceride	54	6	0.00379481	0.17316	0.142906
		TAG 55:6	Triacylglyceride	55	6	-0.187016	0.258452	0.227056
		TAG 55:6	Triacylglyceride	55	6	-0.0762159	0.162471	0.209396
		TAG 56:6	Triacylglyceride	56	6	0.0525242	0.109446	0.138748
		TAG 57:6	Triacylglyceride	57	6	-0.0767685	0.160677	0.239998
		TAG 57:6	Triacylglyceride	57	6	0.151283	0.110969	0.338649
		TAG 58:6	Triacylglyceride	58	6	-0.0106222	0.184926	0.393753
		TAG 58:6	Triacylglyceride	58	6	0.016486	0.178299	0.357265
		TAG 59:6	Triacylglyceride	59	6	-0.116626	0.273647	0.328904
		TAG 60:6	Triacylglyceride	60	6	-0.0645105	0.032529	0.210084
		TAG 60:6	Triacylglyceride	60	6	0.0656576	0.162687	0.141831
		TAG 61:6	Triacylglyceride	61	6	-0.0235872	-0.0574711	0.357057
		TAG 62:6	Triacylglyceride	62	6	-0.147175	0.010704	0.237424
		TAG 62:6	Triacylglyceride	62	6	0.154953	0.182521	0.191698
		TAG 63:6	Triacylglyceride	63	6	-0.0636568	-0.014255	0.241163
		TAG 63:6	Triacylglyceride	63	6	0.0289662	0.235421	0.542515
		TAG 64:6	Triacylglyceride	64	6	-0.128105	0.30218	0.619415
		TAG 64:6	Triacylglyceride	64	6	0.127678	0.282629	0.324643
		TAG 65:6	Triacylglyceride	65	6	0.0227337	-0.00158319	0.271331
		TAG 66:6	Triacylglyceride	66	6	-0.0312135	0.248923	0.611094
		TAG 68:6	Triacylglyceride	68	6	-0.11129	0.172133	0.428412
		TAG 52:7	Triacylglyceride	52	7	0.0813035	0.0489459	-0.0179642
		TAG 54:7	Triacylglyceride	54	7	0.0129164	0.218775	0.0451068
		TAG 55:7	Triacylglyceride	55	7	0.0642814	0.175251	0.10768
		TAG 56:7	Triacylglyceride	56	7	0.0308463	0.339883	0.279205
		TAG 56:7	Triacylglyceride	56	7	-0.0264741	0.236644	0.196966
		TAG 57:7	Triacylglyceride	57	7	-0.0717312	0.292727	0.373626
		TAG 57:7	Triacylglyceride	57	7	-0.127991	0.230548	0.247815
		TAG 58:7	Triacylglyceride	58	7	-0.170588	0.389908	0.390026
		TAG 58:7	Triacylglyceride	58	7	-0.0658626	0.25305	0.193128
		TAG 59:7	Triacylglyceride	59	7	-0.160421	0.285	0.248985
		TAG 59:7	Triacylglyceride	59	7	-0.0416917	0.19065	0.148885
		TAG 60:7	Triacylglyceride	60	7	-0.0247016	0.10364	0.214882
		TAG 60:7	Triacylglyceride	60	7	-0.0717183	0.432666	0.544709
		TAG 62:7	Triacylglyceride	62	7	-0.0603638	0.0479781	0.196031
		TAG 62:7	Triacylglyceride	62	7	0.000932165	0.147875	0.210144
		TAG 63:7	Triacylglyceride	63	7	-0.0725621	-0.0038678	0.235092
		TAG 63:7	Triacylglyceride	63	7	-0.00838772	0.307138	0.304096
		TAG 64:7	Triacylglyceride	64	7	-0.210562	0.175908	0.396028
		TAG 64:7	Triacylglyceride	64	7	0.0310905	0.1887	0.198918
		TAG 65:7	Triacylglyceride	65	7	-0.0591517	0.168703	0.17996
		TAG 66:7	Triacylglyceride	66	7	-0.107945	0.314806	0.660518
		TAG 66:7	Triacylglyceride	66	7	0.0160058	0.428887	0.474649
		TAG 67:7	Triacylglyceride	67	7	0.0233138	0.105994	0.203257
		TAG 68:7	Triacylglyceride	68	7	-0.210783	-0.0180269	0.36564
		TAG 54:8	Triacylglyceride	54	8	0.0283814	0.202956	-0.0708243
		TAG 54:8	Triacylglyceride	54	8	0.00148245	0.271842	0.0768328
		TAG 55:8	Triacylglyceride	55	8	0.0517058	0.118254	-0.0525688
		TAG 56:8	Triacylglyceride	56	8	0.118002	0.268503	0.0616424
		TAG 57:8	Triacylglyceride	57	8	0.0402612	0.230872	0.139043
		TAG 58:8	Triacylglyceride	58	8	-0.0133144	0.335822	0.133925
		TAG 58:8	Triacylglyceride	58	8	0.041596	0.210268	0.285025
		TAG 59:8	Triacylglyceride	59	8	-0.0180189	0.326166	0.219481
		TAG 59:8	Triacylglyceride	59	8	-0.0354172	0.301677	0.269753
		TAG 60:8	Triacylglyceride	60	8	-0.0158339	0.0622291	0.300971
		TAG 60:8	Triacylglyceride	60	8	-0.217829	0.153114	0.267405
		TAG 61:8	Triacylglyceride	61	8	-0.108139	0.239347	0.423611
		TAG 62:8	Triacylglyceride	62	8	-0.165097	0.0307214	0.245145
		TAG 63:8	Triacylglyceride	63	8	-0.161773	0.0994624	0.364718
		TAG 64:8	Triacylglyceride	64	8	-0.145595	0.107153	0.290046
		TAG 64:8	Triacylglyceride	64	8	0.0634183	0.170527	0.261038
		TAG 65:8	Triacylglyceride	65	8	-0.099057	0.189052	0.465813
		TAG 66:8	Triacylglyceride	66	8	-0.191005	0.218967	0.38776
		TAG 66:8	Triacylglyceride	66	8	0.0189889	0.117132	0.269327
		TAG 68:8	Triacylglyceride	68	8	-0.0564465	0.128734	0.382639
		TAG 56:9	Triacylglyceride	56	9	-0.160426	0.139431	-0.123506
		TAG 57:9	Triacylglyceride	57	9	-0.0693564	0.214773	0.0952545
		TAG 58:9	Triacylglyceride	58	9	-0.165653	0.332615	0.227371
		TAG 59:9	Triacylglyceride	59	9	-0.10386	0.30232	0.194512
		TAG 60:9	Triacylglyceride	60	9	-0.0686599	0.245165	0.342335
		TAG 60:9	Triacylglyceride	60	9	0.00887262	0.19011	0.341409
		TAG 61:9	Triacylglyceride	61	9	-0.254248	0.258868	0.339051
		TAG 62:9	Triacylglyceride	62	9	-0.125161	0.186553	0.266295
		TAG 63:9	Triacylglyceride	63	9	-0.00594351	0.148188	0.381133
		TAG 64:9	Triacylglyceride	64	9	-0.113015	-0.0417218	0.17749
		TAG 66:9	Triacylglyceride	66	9	-0.215765	0.124496	0.246632
		TAG 66:9	Triacylglyceride	66	9	0.0545737	0.0777377	0.153583
		TAG 58:10	Triacylglyceride	58	10	-0.00487625	0.251041	0.0538012
		TAG 58:10	Triacylglyceride	58	10	-0.156693	0.2016	0.276715
		TAG 59:10	Triacylglyceride	59	10	-0.0218301	0.233282	0.0679259
		TAG 59:10	Triacylglyceride	59	10	-0.0770898	0.120622	0.0374189
		TAG 60:10	Triacylglyceride	60	10	-0.171327	0.149778	0.0469091
		TAG 60:10	Triacylglyceride	60	10	0.148664	0.135168	0.254202
		TAG 60:10	Triacylglyceride	60	10	-0.158184	0.278273	0.221206
		TAG 61:10	Triacylglyceride	61	10	0.00441397	0.246505	0.248925
		TAG 61:10	Triacylglyceride	61	10	-0.122476	0.20313	0.387866
		TAG 62:10	Triacylglyceride	62	10	-0.0383018	0.178327	0.425905
		TAG 62:10	Triacylglyceride	62	10	-0.1889	0.278713	0.352137
		TAG 64:10	Triacylglyceride	64	10	-0.308795	0.135537	0.409738
		TAG 66:10	Triacylglyceride	66	10	-0.286514	0.198139	0.434564
		TAG 58:11	Triacylglyceride	58	11	-0.101395	0.246835	0.101645
		TAG 58:11	Triacylglyceride	58	11	-0.0212138	0.22234	0.103639
		TAG 60:11	Triacylglyceride	60	11	-0.138882	0.19564	0.169458
		TAG 61:11	Triacylglyceride	61	11	-0.0875521	0.293897	0.321439
		TAG 62:11	Triacylglyceride	62	11	-0.0847621	0.235598	0.230818
		TAG 64:11	Triacylglyceride	64	11	-0.0168186	0.214928	0.181098
		TAG 66:11	Triacylglyceride	66	11	-0.220152	0.102408	0.255103
		TAG 60:12	Triacylglyceride	60	12	-0.0439545	0.271991	0.168677
		TAG 62:12	Triacylglyceride	62	12	-0.0464482	0.276296	0.265799
		TAG 62:12	Triacylglyceride	62	12	-0.0489802	0.341512	0.251072
		TAG 64:12	Triacylglyceride	64	12	0.220577	0.284307	0.311467
		TAG 64:12	Triacylglyceride	64	12	-0.267846	0.239397	0.320022
		TAG 66:12	Triacylglyceride	66	12	-0.128261	0.270361	0.291637
		TAG 66:12	Triacylglyceride	66	12	0.203324	0.00177924	0.381574
		TAG 60:13	Triacylglyceride	60	13	-0.063864	0.258088	0.0275602
		TAG 62:13	Triacylglyceride	62	13	-0.0415966	0.264257	0.0855214
		TAG 62:13	Triacylglyceride	62	13	-0.00065383	0.327221	0.143597
		TAG 64:13	Triacylglyceride	64	13	-0.0293313	0.210342	0.16223
		TAG 66:13	Triacylglyceride	66	13	-0.00558275	0.526505	0.45191
		TAG 62:14	Triacylglyceride	62	14	-0.0371376	0.304696	0.0476188
		TAG 64:14	Triacylglyceride	64	14	-0.132014	0.265428	0.0608731
		TAG 66:14	Triacylglyceride	66	14	-0.126756	0.370492	0.275472
		TAG 66:14	Triacylglyceride	66	14	-0.206726	0.29636	0.265538
		TAG 66:15	Triacylglyceride	66	15	-0.0429739	0.341394	0.198709
		TAG 66:15	Triacylglyceride	66	15	-0.0137052	0.270492	0.207968
		TAG 66:16	Triacylglyceride	66	16	-0.0828362	0.396767	0.11681

## Sheet: Figure 1c, 1h, 1l
Figure 1c								Log2FC MKC8866/DMSO
Figure 1h				Compound_Name	Lipid_Class	lenght	saturation	24h	48h	72h
Figure 1l				DAG 34:1	Diacylglycerol	34	1	0.0139864	-0.0170862	-0.287382
				DAG 36:1	Diacylglycerol	36	1	0.545537	-0.240906	-0.248731
				DAG 42:1	Diacylglycerol	42	1	0.0629215	-0.247501	0.0413658
				DAG 34:2	Diacylglycerol	34	2	0.061369	-0.212205	-0.381987
				DAG 36:2	Diacylglycerol	36	2	-0.00478154	0.0175226	-0.271365
				DAG 38:3	Diacylglycerol	38	3	0.24329	0.167356	-0.19216
				DAG 36:4	Diacylglycerol	36	4	-0.0371572	-0.120522	-0.367836
				DAG 38:4	Diacylglycerol	38	4	-0.0314912	0.000909395	-0.146162
				DAG 38:4	Diacylglycerol	38	4	0.378652	0.199069	-0.149656
				DAG 40:4	Diacylglycerol	40	4	0.246646	0.0420282	-0.194254
				DAG 38:5	Diacylglycerol	38	5	0.274149	0.0980901	-0.211204
				DAG 38:5	Diacylglycerol	38	5	-0.0503896	-0.139834	-0.245236
				DAG 38:5	Diacylglycerol	38	5	-0.0366659	0.148766	-0.37018
				DAG 40:5	Diacylglycerol	40	5	-0.0805189	0.151319	-0.0412062
				DAG 40:5	Diacylglycerol	40	5	0.25558	0.0767213	-0.188769
				DAG 40:5	Diacylglycerol	40	5	0.270805	0.0740643	-0.293117
				DAG 38:6	Diacylglycerol	38	6	0.0335185	-0.0439725	-0.385145
				DAG 40:6	Diacylglycerol	40	6	-0.0114105	-0.108911	-0.101409
				DAG 40:6	Diacylglycerol	40	6	0.197386	0.0587715	-0.180194
				DAG 40:7	Diacylglycerol	40	7	0.0414934	-0.412131	-0.149124

## Sheet: Figure 1d, 1i, 1m, Supp Fig 2c
Figure 1d								Log2FC MKC8866/DMSO
Figure 1i				Compound_Name	Lipid_Class	lenght	saturation	24h	48h	72h
Figure 1m				Myristic acid (FA 14:0)	Fatty Acid	14	0	-0.103852	0.0520465	-0.22725
Supplementary Figure 2c				Palmitic acid (FA 16:0)	Fatty Acid	16	0	0.265714	0.103358	-0.367847
				FA 17:0	Fatty Acid	17	0	0.15915	-0.060387	-0.239807
				FA 19:0	Fatty Acid	19	0	0.0175275	-0.112965	-0.172689
				Arachidic acid (FA 20:0)	Fatty Acid	20	0	0.095956	-0.166466	-0.420944
				FA 23:0	Fatty Acid	23	0	0.0279477	0.0664108	-0.0288633
				Lignoceric acid (FA 24:0)	Fatty Acid	24	0	0.0516402	0.137431	-0.0160311
				FA 25:0	Fatty Acid	25	0	-0.00980099	0.0563811	-0.0753756
				FA 26:0	Fatty Acid	26	0	0.0160323	0.0194272	-0.156178
				Palmitoleic acid (FA 16:1)	Fatty Acid	16	1	0.0269226	-0.15337	-0.614135
				FA 17:1	Fatty Acid	17	1	0.230811	-0.0451566	-0.338699
				Neoabietic acid (FA 18:1)	Fatty Acid	18	1	0.206179	0.00160803	-0.282379
				FA 19:1	Fatty Acid	19	1	0.0837742	-0.0116378	-0.24057
				Gondoic Acid (FA 20:1)	Fatty Acid	20	1	0.0299567	-0.0315559	-0.256361
				Erucic acid (FA 22:1)	Fatty Acid	22	1	-0.033981	-0.00188035	-0.0568329
				FA 25:1	Fatty Acid	25	1	-0.0931478	-0.0120593	-0.0420572
				FA 26:1	Fatty Acid	26	1	-0.0362111	-0.125695	-0.0295795
				Linoleic acid (FA 18:2)	Fatty Acid	18	2	0.302491	-0.0713213	-0.436284
				FA 20:2	Fatty Acid	20	2	0.217013	-0.151431	-0.276004
				FA 20:3	Fatty Acid	20	3	0.112572	-0.0781325	-0.14738
				FA 20:5	Fatty Acid	20	5	0.256842	-0.10165	-0.18126
				FA 22:6	Fatty Acid	22	6	0.249623	-0.209586	-0.395327

## Sheet: Figure 1e, 1j, 1n, Supp Fig 2a
Figure 1e								Log2FC MKC8866/DMSO
Figure 1j				Compound_Name	Lipid_Class	lenght	saturation	24h	48h	72h
Figure 1n				PC 28:0	Phosphatidylcholine	28	0	-0.00262585	-0.154994	-0.247459
Supplementary Figure 2a				PC 29:0	Phosphatidylcholine	29	0	-0.0315245	-0.105242	-0.0791952
				PC 30:0	Phosphatidylcholine	30	0	0.00607582	-0.118124	-0.0441726
				PC 31:0	Phosphatidylcholine	31	0	-0.0835364	-0.116122	0.00884722
				PC 32:0	Phosphatidylcholine	32	0	-0.0268245	-0.147777	0.0371334
				PC 33:0	Phosphatidylcholine	33	0	0.1189	-0.0480823	0.09742
				PC 33:0	Phosphatidylcholine	33	0	-0.185336	-0.0352117	0.0937822
				PC 34:0	Phosphatidylcholine	34	0	-0.0847736	-0.0977552	0.0490023
				PC 35:0	Phosphatidylcholine	35	0	-0.0251628	-0.0333948	0.0204411
				PC 35:0	Phosphatidylcholine	35	0	0.223707	-0.248456	-0.0516641
				PC 36:0	Phosphatidylcholine	36	0	0.0928811	-0.0609025	-0.0402787
				PC 40:0	Phosphatidylcholine	40	0	-0.0852356	-0.18499	0.0107776
				PC 42:0	Phosphatidylcholine	42	0	0.070043	-0.262523	-0.217222
				PC 44:0	Phosphatidylcholine	44	0	-0.0254486	-0.220422	-0.333919
				PC 30:1	Phosphatidylcholine	30	1	-0.155611	-0.129713	0.144209
				PC 30:1	Phosphatidylcholine	30	1	0.0376638	-0.0856279	-0.0147632
				PC 31:1	Phosphatidylcholine	31	1	0.101634	-0.0600325	-0.0941543
				PC 31:1	Phosphatidylcholine	31	1	-0.0698394	-0.172945	-0.0903846
				PC 31:1	Phosphatidylcholine	31	1	-0.00744407	-0.0821886	0.148165
				PC 32:1	Phosphatidylcholine	32	1	0.0674795	-0.148193	-0.011813
				PC 32:1	Phosphatidylcholine	32	1	0.0802325	-0.114089	-0.18809
				PC 32:1	Phosphatidylcholine	32	1	-0.206801	0.103212	0.244865
				PC 33:1	Phosphatidylcholine	33	1	-0.00465229	-0.0861801	-0.0649659
				PC 34:1	Phosphatidylcholine	34	1	-0.0493084	-0.140594	-0.0254853
				PC 35:1	Phosphatidylcholine	35	1	-0.0513337	-0.0630449	0.0746952
				PC 36:1	Phosphatidylcholine	36	1	-0.0590141	-0.0299657	-0.000889894
				PC 37:1	Phosphatidylcholine	37	1	0.00287489	-0.0921939	-0.106053
				PC 38:1	Phosphatidylcholine	38	1	0.0862433	-0.123984	-0.130788
				PC 38:1	Phosphatidylcholine	38	1	-0.03289	-0.117706	0.0172662
				PC 40:1	Phosphatidylcholine	40	1	-0.0952612	-0.123481	0.0811987
				PC 42:1	Phosphatidylcholine	42	1	-0.096646	-0.142195	-0.0802489
				PC 42:1	Phosphatidylcholine	42	1	-0.137058	-0.258005	-0.116738
				PC 43:1	Phosphatidylcholine	43	1	0.0469149	-0.209143	-0.215606
				PC 44:1	Phosphatidylcholine	44	1	-0.246137	-0.122573	-0.0674686
				PC 44:1	Phosphatidylcholine	44	1	0.00998999	-0.224253	-0.173198
				PC 46:1	Phosphatidylcholine	46	1	0.228199	-0.447838	-0.378171
				PC 30:2	Phosphatidylcholine	30	2	-0.0180944	-0.108658	-0.0769654
				PC 32:2	Phosphatidylcholine	32	2	0.223404	0.016011	-0.0787722
				PC 32:2	Phosphatidylcholine	32	2	0.0549978	-0.100724	-0.0774123
				PC 33:2	Phosphatidylcholine	33	2	0.0320405	0.0744286	-0.197076
				PC 33:2	Phosphatidylcholine	33	2	0.170128	0.266891	-0.154727
				PC 33:2	Phosphatidylcholine	33	2	-0.0582267	-0.0211634	-0.0780203
				PC 34:2	Phosphatidylcholine	34	2	-0.113501	-0.0593199	-0.0501132
				PC 34:2	Phosphatidylcholine	34	2	-0.259013	-0.0185739	0.139809
				PC 34:2	Phosphatidylcholine	34	2	0.0133943	-0.0887543	-0.139196
				PC 35:2	Phosphatidylcholine	35	2	0.0715533	-0.0233711	-0.0777999
				PC 36:2	Phosphatidylcholine	36	2	-0.131453	-0.184188	-0.108883
				PC 37:2	Phosphatidylcholine	37	2	-0.118966	-0.0999748	-0.103338
				PC 38:2	Phosphatidylcholine	38	2	-0.0232443	-0.151497	-0.0740374
				PC 39:2	Phosphatidylcholine	39	2	-0.139899	-0.101411	-0.0833836
				PC 40:2	Phosphatidylcholine	40	2	-0.161905	-0.0724406	-0.110932
				PC 42:2	Phosphatidylcholine	42	2	0.0285933	-0.236959	-0.0917121
				PC 42:2	Phosphatidylcholine	42	2	-0.141845	-0.184309	-0.0514389
				PC 43:2	Phosphatidylcholine	43	2	-0.0140484	-0.301409	-0.176961
				PC 44:2	Phosphatidylcholine	44	2	-0.0522281	-0.228252	-0.235395
				PC 44:2	Phosphatidylcholine	44	2	0.0485933	-0.181753	-0.209322
				PC 46:2	Phosphatidylcholine	46	2	-0.0069282	-0.172231	-0.147293
				PC 32:3	Phosphatidylcholine	32	3	0.15552	-0.191639	-0.230605
				PC 34:3	Phosphatidylcholine	34	3	-0.000131095	-0.177233	-0.115228
				PC 34:3	Phosphatidylcholine	34	3	0.0315102	-0.11278	-0.280834
				PC 34:3	Phosphatidylcholine	34	3	0.132961	-0.162332	-0.193815
				PC 35:3	Phosphatidylcholine	35	3	0.0307754	-0.0728132	-0.127953
				PC 36:3	Phosphatidylcholine	36	3	-0.0916873	-0.154174	-0.0327717
				PC 36:3	Phosphatidylcholine	36	3	-0.0437392	0.0721676	-0.260621
				PC 37:3	Phosphatidylcholine	37	3	-0.191292	-0.177277	-0.196451
				PC 37:3	Phosphatidylcholine	37	3	-0.220052	-0.046445	0.167662
				PC 38:3	Phosphatidylcholine	38	3	-0.0122446	-0.184598	-0.0961606
				PC 38:3	Phosphatidylcholine	38	3	-0.0199534	-0.02448	0.0400124
				PC 39:3	Phosphatidylcholine	39	3	-0.0777921	-0.0882227	0.0227523
				PC 40:3	Phosphatidylcholine	40	3	-0.15628	-0.145947	-0.0677804
				PC 40:3	Phosphatidylcholine	40	3	-0.105461	-0.0921878	-0.0376052
				PC 42:3	Phosphatidylcholine	42	3	-0.144672	-0.166841	-0.197013
				PC 46:3	Phosphatidylcholine	46	3	-0.0155226	-0.111663	-0.171767
				PC 34:4	Phosphatidylcholine	34	4	-0.0922681	-0.0988499	-0.110057
				PC 35:4	Phosphatidylcholine	35	4	-0.0275546	-0.0752008	-0.0751136
				PC 36:4	Phosphatidylcholine	36	4	0.243261	0.0873213	-0.332715
				PC 36:4	Phosphatidylcholine	36	4	-0.0601136	-0.139166	-0.191759
				PC 36:4	Phosphatidylcholine	36	4	-0.0955946	-0.0951338	-0.023307
				PC 37:4	Phosphatidylcholine	37	4	-0.141142	-0.125051	-0.0687611
				PC 37:4	Phosphatidylcholine	37	4	-0.0839363	-0.0285833	0.0309571
				PC 38:4	Phosphatidylcholine	38	4	0.0699875	0.0122356	0.155724
				PC 38:4	Phosphatidylcholine	38	4	-0.0520353	-0.0768348	0.0444476
				PC 39:4	Phosphatidylcholine	39	4	0.143923	-0.15021	0.0836583
				PC 40:4	Phosphatidylcholine	40	4	-0.189162	-0.110587	-0.0303401
				PC 40:4	Phosphatidylcholine	40	4	-0.0687691	-0.105517	0.0568566
				PC 40:4	Phosphatidylcholine	40	4	-0.0839359	-0.0613888	-0.062121
				PC 42:4	Phosphatidylcholine	42	4	-0.0257747	-0.133587	-0.0673819
				PC 44:4	Phosphatidylcholine	44	4	-0.0810209	-0.171698	-0.210494
				PC 44:4	Phosphatidylcholine	44	4	-0.0233498	-0.126757	-0.102878
				PC 46:4	Phosphatidylcholine	46	4	0.0515055	-0.131618	-0.201031
				PC 48:4	Phosphatidylcholine	48	4	0.053029	-0.161451	-0.162975
				PC 34:5	Phosphatidylcholine	34	5	-0.116262	-0.0660375	-0.274436
				PC 36:5	Phosphatidylcholine	36	5	-0.0411448	-0.216003	-0.247689
				PC 36:5	Phosphatidylcholine	36	5	0.0641088	0.0084558	-0.188063
				PC 37:5	Phosphatidylcholine	37	5	0.0391138	-0.0416668	0.024701
				PC 37:5	Phosphatidylcholine	37	5	-0.0279918	0.0588547	0.0166399
				PC 38:5	Phosphatidylcholine	38	5	0.0887458	-0.189025	-0.109062
				PC 38:5	Phosphatidylcholine	38	5	-0.0268062	-0.0568993	-0.023739
				PC 38:5	Phosphatidylcholine	38	5	0.305214	0.00689684	-0.0086145
				PC 39:5	Phosphatidylcholine	39	5	-0.0440454	-0.0743708	-0.046253
				PC 39:5	Phosphatidylcholine	39	5	-0.053138	-0.0843145	-0.0936306
				PC 40:5	Phosphatidylcholine	40	5	-0.00759095	-0.0797548	-0.119368
				PC 40:5	Phosphatidylcholine	40	5	-0.130205	0.21422	0.0639024
				PC 40:5	Phosphatidylcholine	40	5	-0.053548	-0.0354885	-0.17128
				PC 42:5	Phosphatidylcholine	42	5	-0.442557	-0.0143272	-0.438136
				PC 42:5	Phosphatidylcholine	42	5	-0.122649	-0.192734	-0.0673172
				PC 44:5	Phosphatidylcholine	44	5	0.0718994	-0.156617	-0.208243
				PC 44:5	Phosphatidylcholine	44	5	0.00293771	-0.0214321	-0.0186838
				PC 46:5	Phosphatidylcholine	46	5	-0.0182973	-0.159974	-0.11898
				PC 46:5	Phosphatidylcholine	46	5	0.146248	-0.186625	-0.188378
				PC 48:5	Phosphatidylcholine	48	5	0.0839393	-0.132366	-0.0795809
				PC 36:6	Phosphatidylcholine	36	6	0.0295816	-0.113581	0.0196314
				PC 36:6	Phosphatidylcholine	36	6	-0.147931	-0.212594	-0.439804
				PC 37:6	Phosphatidylcholine	37	6	0.0477529	-0.142039	-0.47256
				PC 37:6	Phosphatidylcholine	37	6	0.0241339	-0.130503	-0.428395
				PC 38:6	Phosphatidylcholine	38	6	-0.154119	-0.425581	-0.324041
				PC 38:6	Phosphatidylcholine	38	6	0.059411	0.0622579	-0.0651008
				PC 38:6	Phosphatidylcholine	38	6	0.121256	-0.040211	-0.0875325
				PC 39:6	Phosphatidylcholine	39	6	0.0130017	-0.0995538	-0.112136
				PC 39:6	Phosphatidylcholine	39	6	-0.0384144	-0.120244	-0.0526216
				PC 40:6	Phosphatidylcholine	40	6	0.0515101	-0.11938	-0.0329159
				PC 40:6	Phosphatidylcholine	40	6	0.0264328	-0.148351	-0.105802
				PC 42:6	Phosphatidylcholine	42	6	-0.0925933	-0.0683199	-0.029529
				PC 42:6	Phosphatidylcholine	42	6	0.0866058	-0.110223	-0.206425
				PC 46:6	Phosphatidylcholine	46	6	0.0271	-0.216801	-0.248151
				PC 48:6	Phosphatidylcholine	48	6	-0.0107191	-0.255014	-0.278487
				PC 38:7	Phosphatidylcholine	38	7	-0.397351	-0.173502	0.0419532
				PC 38:7	Phosphatidylcholine	38	7	-0.201618	-0.192146	-0.310415
				PC 39:7	Phosphatidylcholine	39	7	-0.0577022	-0.175521	-0.198683
				PC 40:7	Phosphatidylcholine	40	7	-0.0760102	-0.122497	-0.129083
				PC 40:7	Phosphatidylcholine	40	7	-0.01894	-0.123573	-0.19283
				PC 42:7	Phosphatidylcholine	42	7	0.130769	-0.239694	-0.320229
				PC 40:8	Phosphatidylcholine	40	8	-0.0409957	-0.205888	-0.283803
				PC 40:8	Phosphatidylcholine	40	8	-0.354077	-0.417948	-0.456727
				PC 42:8	Phosphatidylcholine	42	8	-0.0335943	-0.227914	-0.307766
				PC 42:8	Phosphatidylcholine	42	8	-0.149972	-0.176473	-0.100624
				PC 42:9	Phosphatidylcholine	42	9	-0.243939	-0.35099	-0.284435
				PC 44:9	Phosphatidylcholine	44	9	-0.0710067	-0.264445	-0.1491
				PC 42:10	Phosphatidylcholine	42	10	-0.265937	-0.340171	-0.322435
				PC 42:10	Phosphatidylcholine	42	10	-0.357762	-0.349569	-0.453031
				PC 44:10	Phosphatidylcholine	44	10	-0.0999612	-0.349098	-0.401593
				PC 44:10	Phosphatidylcholine	44	10	-0.09945	-0.226805	-0.262883
				PC 42:11	Phosphatidylcholine	42	11	-0.361483	-0.403443	-0.509419
				PC 44:11	Phosphatidylcholine	44	11	-0.191354	-0.3315	-0.396189
				PC 44:12	Phosphatidylcholine	44	12	-0.324119	-0.38498	-0.586057

## Sheet: Figure 1f
Figure 1f						Log2FC MKC8866/DMSO
		Compound_Name	Lipid_Class	lenght	saturation	24h	48h	72h
		Cer(d18:0/16:0)	Ceramide	34	0	-0.114188	-0.190682	-0.272126
		Cer(d18:0/18:0)	Ceramide	36	0	-0.195452	-0.163068	-0.220308
		Cer(d18:0/20:0)	Ceramide	38	0	-0.238401	-0.013411	-0.437258
		Cer(d18:0/22:0)	Ceramide	40	0	-0.15745	-0.101807	-0.437403
		Cer(d18:0/23:0)	Ceramide	41	0	-0.139048	-0.210014	-0.418088
		Cer(d18:0/24:0)	Ceramide	42	0	-0.155901	-0.258491	-0.605102
		Cer(t18:0/24:0)	Ceramide	42	0	-0.225336	-0.0926581	-0.221649
		Cer(d18:1/15:0)	Ceramide	33	1	-0.0800355	-0.264159	-0.279595
		Cer(d18:1/16:0)	Ceramide	34	1	-0.102465	-0.137337	-0.144784
		GlcCer(d18:1/16:0)	Ceramide	34	1	-0.0579214	0.00208407	0.0886654
		Cer(d18:1/17:0)	Ceramide	35	1	-0.15877	-0.165207	-0.18332
		Cer(d18:1/18:0)	Ceramide	36	1	-0.105231	-0.230209	-0.343616
		Cer(d18:1/19:0)	Ceramide	37	1	-0.0390117	-0.210626	-0.302017
		Cer(d18:1/20:0)	Ceramide	38	1	-0.116209	-0.0802929	-0.384718
		Cer(d16:1/22:0)	Ceramide	38	1	0.00015794	-0.299265	-0.0562871
		Cer(d18:1/22:0)	Ceramide	40	1	-0.134901	-0.149677	-0.261473
		GlcCer(d18:1/22:0)	Ceramide	40	1	-0.0733399	0.374247	-0.500241
		Cer(d18:0/23:1)	Ceramide	41	1	-0.124187	-0.231	-0.23493
		Cer(d18:1/23:0)	Ceramide	41	1	-0.0911883	-0.135597	-0.329092
		GlcCer(d18:1/23:0)	Ceramide	41	1	0.103547	0.0445925	-0.479
		Cer(d18:1/24:0)	Ceramide	42	1	-0.12771	-0.0493669	-0.215025
		GlcCer(d18:1/24:0)	Ceramide	42	1	0.0809404	0.290523	-0.607309
		Cer(d18:1/25:0)	Ceramide	43	1	-0.164427	-0.0290775	0.12354
		Cer(d18:1/24:0(2OH))	Ceramide	44	1	-0.00221444	-0.107401	-0.606612
		Cer(d18:2/22:0)	Ceramide	40	2	-0.0462464	-0.185234	-0.202667
		Cer(d18:1/23:1)	Ceramide	41	2	-0.098261	-0.229868	-0.203939
		Cer(d18:1/24:1)	Ceramide	42	2	-0.0664404	-0.128411	-0.1451
		Cer(d18:1/24:1)	Ceramide	42	2	-0.174856	-0.0351665	-0.144167
		GlcCer(d18:1/24:1)	Ceramide	42	2	-0.0901258	0.0341136	0.106474
		Cer(d18:1/25:1)	Ceramide	43	2	0.189442	-0.172639	-0.372508
		Cer(d18:1/24:1(2OH))	Ceramide	44	2	-0.160207	-0.213468	-0.166798
		Cer(d18:2/26:0)	Ceramide	44	2	0.0928397	-0.166325	-0.0553168
		Cer(d18:1/18:1(9Z))	Ceramide	45	2	-0.100385	-0.126168	-0.281076
		Cer(d18:1/14:0) | Cer(d16:1/16:0)	Ceramide	64	2	0.00154107	-0.161094	-0.279065
		GlcCer(d18:1/14:0) | GlcCer(d16:1/16:0)	Ceramide	64	2	-0.0664552	-0.0347771	0.176701
		Cer(d18:1/21:0) | Cer(d17:1/22:0)	Ceramide	78	2	-0.0533322	-0.296644	-0.241975
		Cer(d18:1/26:0) | Cer(d20:1/24:0)	Ceramide	88	2	-0.0243236	-0.131194	-0.304617
		Cer(d18:1/24:2)	Ceramide	42	3	-0.0429617	-0.156668	-0.259895
		Cer(d18:1/26:2)	Ceramide	44	3	-0.00668881	-0.248762	-0.177592
		Cer(d18:1/22:1) | Cer(d17:1/23:1)	Ceramide	80	4	0.0314286	-0.181278	-0.421285
		Cer(d18:1/26:1) | Cer(d20:1/24:1)	Ceramide	88	4	-0.165967	-0.0780165	-0.00112114

## Sheet: Figure 2a-d
Figure 2a-d
The RNA sequencing data have been deposited and are available in the Gene Expression Omnibus (GEO) public database https://www.ncbi.nlm.nih.gov/gds/ under accession number GSE176454.

## Sheet: Figure 3a
Figure 3a
RT-qPCR quantification of DGAT2 transcript levels relative to MRPLP19 and normalised to vehicle.
		Biological replicates			Plotted:
		I	II	III	Mean	SD
	siCTRL	1	1	1	1	0
	siIRE1	1.62728	1.72254	2.00954	1.78645	0.198986

## Sheet: Figure 3b
Figure 3b	anti-IRE1
	anti-XBP1s
	anti-ACTIN

## Sheet: Figure 3c
Figure 3c
RT-qPCR quantification of DGAT2 transcript levels relative to MRPLP19 and normalised to vehicle.
		Biological replicates				Plotted:
		I	II	III	IV	Mean	SD
	DMSO	1	1	1	1	1	0
	TM	0.73012	0.375582	0.440141	0.628449	0.543573	0.164239
	TG	0.271733	0.248596	0.231706	0.237471	0.247376	0.0176862
	BFA	0.039084	-	0.141557	0.094693	0.091778	0.0512987
	MKC	1.75796	1.97382	1.31356	2.01139	1.76418	0.3205

[truncated: 46 more sheets: Figure 3d, Figure 3e, Figure 3f, Figure 3g, Figure 3h, Figure 3k, Figure 3l, Figure 3m, Figure 4a, Figure 4b-d, Figure 4e, Figure 4g, Figure 4h, Figure 5a, Figure 5b, Figure 5c, Figure 5d, Figure 5e, Figure 5f, Supplementary Figure 1a …]
